# Supplementary material for: Transcriptome profiling in conifers and the PiceaGenExpress database show patterns of diversification within gene families and interspecific conservation in vascular gene expression
Source: BMC Genomics. 2012 Aug 29;13:434. doi: 10.1186/1471-2164-13-434 (PMC3534630; doi:10.1186/1471-2164-13-434)
Supplement: Additional file 5 — Table S1. PiceaGenExpress transcript profiles. [file 1471-2164-13-434-S5.xlsx]

## Sheet: Compendium
Additional table 2. Compendium of transcript profiles
GeneID	GenBank	TAIR 10	pfam 25	Pine Unigene12	Sitka Unigene16	Poplar JGI-2.2	Vegetative Buds	Young needles	Xylem (mature)	Xylem (juvenile)	Phelloderm	Adventitious Roots	Megagametophytes	Embryogenic cells	Min	Max	Range	Tissues represented
GQ0015_D19	BT100463	Ubiquitin family protein	Ubiquitin family ; Ubiquitin-2 like Rad60 SUMO-like	Transcribed locus, strongly similar to NP_035794.1 ubiquitin [Mus musculus]	Transcribed locus, strongly similar to XP_958803.1 polyubiquitin [Neurospora crassa OR74A]	similar to AT4G05320.2: polyubiquitin 10	10	10	10	10	10	10	10	10	10	10	0	8
GQ0026_P22	BT100599	cystatin B	Cystatin domain	Transcribed locus, weakly similar to NP_566425.1 cysteine protease inhibitor, putative / cystatin, putative [Arabidopsis thaliana]	Clone WS02733_C10 unknown mRNA	similar to AT3G12490.2: cystatin B	10	10	10	10	10	10	10	10	10	10	0	8
GQ0041_H19	BT100742	copper/zinc superoxide dismutase 1	Copper/zinc superoxide dismutase (SODC)	Transcribed locus, moderately similar to XP_002319589.1 predicted protein [Populus trichocarpa]	Clone WS02750_N02 unknown mRNA	similar to AT1G08830.1: copper/zinc superoxide dismutase 1	10	10	10	10	10	10	10	10	10	10	0	8
GQ00411_O06	BT100712	Glutathione S-transferase, C-terminal-like;Translation elongation factor EF1B/ribosomal protein S6	EF-1 guanine nucleotide exchange domain	Transcribed locus, moderately similar to NP_001050333.1 Os03g0406200 [Oryza sativa Japonica Group]	Clone WS0278_J07 unknown mRNA	similar to AT5G12110.1: Glutathione S-transferase, C-terminal-like;Translation elongation factor EF1B/ribosomal protein S6	10	10	10	10	10	10	10	10	10	10	0	8
GQ00610_M15	BT100920	glycine rich protein 2	'Cold-shock' DNA-binding domain ; Ribonuclease B OB domain	Transcribed locus, moderately similar to XP_776798.1 hypothetical protein CNBC2890 [Cryptococcus neoformans var. neoformans B-3501A]	Clone WS0274_C05 unknown mRNA	similar to AT2G17870.1: cold shock domain protein 3	10	10	10	10	10	10	10	10	10	10	0	8
GQ0067_D24	BT101092	ubiquitin-conjugating enzyme 10	Ubiquitin-conjugating enzyme ; RWD domain ; XPG I-region	Transcribed locus, strongly similar to NP_001044640.2 Os01g0819400 [Oryza sativa Japonica Group]	Clone WS02719_E19 unknown mRNA	similar to AT5G26680.2: 5\'-3\' exonuclease family protein	10	10	10	10	10	10	10	10	10	10	0	8
GQ0068_I14	BT101133	Ribosomal protein L13 family protein	Ribosomal protein L13	Transcribed locus, moderately similar to NP_189127.1 60S ribosomal protein L13A (RPL13aB) [Arabidopsis thaliana]	Clone WS0471_M05 unknown mRNA	similar to AT5G48760.1: Ribosomal protein L13 family protein	10	10	10	10	10	10	10	10	10	10	0	8
GQ0069_H20	BT101157	FUNCTIONS IN: molecular_function unknown; INVOLVED IN: biological_process unknown; LOCATED IN: endomembrane system; EXPRESSED IN: 24 plant structures; EXPRESSED DURING: 15 growth stages; CONTAINS InterPro DOMAIN/s: Magnesium transporter (InterPro:IPR018937); Has 30201 Blast hits to 17322 proteins in 780 species: Archae - 12; Bacteria - 1396; Metazoa - 17338; Fungi - 3422; Plants - 5037; Viruses -…	Membrane magnesium transporter	Transcribed locus, weakly similar to NP_568115.1 unknown protein [Arabidopsis thaliana]	Clone WS02713_E10 unknown mRNA	similar to AT5G03345.1:	10	10	10	10	10	10	10	10	10	10	0	8
GQ0082_G01	BT101255	Ubiquitin family protein	Ubiquitin family ; Ubiquitin-2 like Rad60 SUMO-like	Transcribed locus, strongly similar to NP_035794.1 ubiquitin [Mus musculus]	Transcribed locus, strongly similar to XP_958803.1 polyubiquitin [Neurospora crassa OR74A]	similar to AT4G05320.2: polyubiquitin 10	10	10	10	10	10	10	10	10	10	10	0	8
GQ01304_M16		ubiquitin 4	Ubiquitin family ; Ubiquitin-2 like Rad60 SUMO-like	Transcribed locus, strongly similar to NP_035794.1 ubiquitin [Mus musculus]	Clone WS02916_A12 unknown mRNA	similar to AT4G05320.2: polyubiquitin 10	10	10	10	10	10	10	10	10	10	10	0	8
GQ01306_P09	BT101541	heat shock factor binding protein	Heat shock factor binding protein 1	Transcribed locus, moderately similar to NP_849392.4 unknown protein [Arabidopsis thaliana]	Clone WS02929_N14 unknown mRNA	similar to AT4G15802.1: heat shock factor binding protein	10	10	10	10	10	10	10	10	10	10	0	8
GQ0195_G24	BT102494	ralf-like 22	Rapid ALkalinization Factor (RALF)	Transcribed locus, weakly similar to XP_002273386.1 PREDICTED: hypothetical protein [Vitis vinifera]	Clone WS02758_G20 unknown mRNA	similar to AT1G02900.1: rapid alkalinization factor 1	10	10	10	10	10	10	10	10	10	10	0	8
GQ0195_H02	BT102495	Granulin repeat cysteine protease family protein	Papain family cysteine protease ; Granulin	Transcribed locus, moderately similar to NP_568620.1 cysteine proteinase, putative / thiol protease, putative [Arabidopsis thaliana]	Clone WS02718_H19 unknown mRNA	similar to AT5G43060.1: Granulin repeat cysteine protease family protein	10	10	10	10	10	10	10	10	10	10	0	8
GQ0195_N02	BT102514	S-adenosylmethionine synthetase family protein	S-adenosylmethionine synthetase, C-terminal domain ; S-adenosylmethionine synthetase, central domain ; S-adenosylmethionine synthetase, N-terminal domain	Transcribed locus, strongly similar to NP_188365.1 MTO3 (METHIONINE OVER-ACCUMULATOR 3); methionine adenosyltransferase [Arabidopsis thaliana]	Clone WS02770_E02 unknown mRNA	similar to AT4G01850.1: S-adenosylmethionine synthetase 2	10	10	10	10	10	10	10	10	10	10	0	8
GQ0197_P15	BT102612	ubiquitin 4	Ubiquitin family ; Ubiquitin-2 like Rad60 SUMO-like	Transcribed locus, strongly similar to NP_035794.1 ubiquitin [Mus musculus]	Transcribed locus, strongly similar to XP_958803.1 polyubiquitin [Neurospora crassa OR74A]	similar to AT4G05320.2: polyubiquitin 10	10	10	10	10	10	10	10	10	10	10	0	8
GQ0198_O05	BT102647	Cox19-like CHCH family protein	CHCH domain	Transcribed locus, moderately similar to NP_001050926.1 Os03g0685500 [Oryza sativa Japonica Group]	Clone WS02715_E11 unknown mRNA	similar to AT5G09570.1: Cox19-like CHCH family protein	10	10	10	10	10	10	10	10	10	10	0	8
GQ0204_D17	BT102970	alfin-like 5	Domain of unknown function (DUF3594) ; PHD-finger	Transcribed locus, moderately similar to XP_002276418.1 PREDICTED: hypothetical protein isoform 2 [Vitis vinifera]	Clone WS0295_C17 unknown mRNA	similar to AT5G20510.1: alfin-like 5	10	10	10	10	10	10	10	10	10	10	0	8
GQ0206_M22		S-adenosyl-L-homocysteine hydrolase	S-adenosyl-L-homocysteine hydrolase ; S-adenosyl-L-homocysteine hydrolase, NAD binding domain	Transcribed locus, strongly similar to NP_193130.1 MEE58 (MATERNAL EFFECT EMBRYO ARREST 58); adenosylhomocysteinase/ copper ion binding [Arabidopsis thaliana]	Clone WS0274_H24 unknown mRNA	similar to AT4G13940.1: S-adenosyl-L-homocysteine hydrolase	10	10	10	10	10	10	10	10	10	10	0	8
GQ0224_C23	BT103288	NA	NA	Transcribed locus, strongly similar to NP_001146988.1 60S ribosomal protein L44 [Zea mays]	Clone WS02926_J16 unknown mRNA	NA	10	10	10	10	10	10	10	10	10	10	0	8
GQ02510_C01	BT103346	NA	NA	NA	Transcribed locus	NA	10	10	10	10	10	10	10	10	10	10	0	8
GQ02512_G01	BT103398	NA	NA	NA	Transcribed locus	NA	10	10	10	10	10	10	10	10	10	10	0	8
GQ0255_E04	BT103491	delta subunit of Mt ATP synthase	ATP synthase delta (OSCP) subunit	Transcribed locus, weakly similar to XP_002279466.1 PREDICTED: hypothetical protein isoform 1 [Vitis vinifera]	Clone WS02718_M07 unknown mRNA	similar to AT5G13450.1: delta subunit of Mt ATP synthase	10	10	10	10	10	10	10	10	10	10	0	8
GQ0259_M14	BT103632	acyl carrier protein 4	Phosphopantetheine attachment site	Transcribed locus, weakly similar to NP_194235.1 ACP4 (acyl carrier protein 4); acyl carrier [Arabidopsis thaliana]	Clone WS0282_H22 unknown mRNA	similar to AT3G05020.1: acyl carrier protein 1	10	10	10	10	10	10	10	10	10	10	0	8
GQ02801_L07	BT103757	Nascent polypeptide-associated complex (NAC), alpha subunit family protein	NAC domain ; UBA/TS-N domain	Transcribed locus, moderately similar to NP_187845.1 nascent polypeptide associated complex alpha chain protein, putative / alpha-NAC, putative [Arabidopsis thaliana]	Clone WS02751_N05 unknown mRNA	similar to AT3G12390.1: Nascent polypeptide-associated complex (NAC), alpha subunit family protein	10	10	10	10	10	10	10	10	10	10	0	8
GQ02802_M14	BT103832	indole-3-acetic acid inducible 9	AUX/IAA family	Transcribed locus, moderately similar to NP_187124.1 IAA16; transcription factor [Arabidopsis thaliana]	Clone WS0273_E22 unknown mRNA	similar to AT5G65670.2: indole-3-acetic acid inducible 9	10	10	10	10	10	10	10	10	10	10	0	8
GQ02802_N18	BT103836	ubiquiting-conjugating enzyme 2	Ubiquitin-conjugating enzyme	Transcribed locus, strongly similar to NP_565289.1 ATUBC2 (UBIQUITING-CONJUGATING ENZYME 2); ubiquitin-protein ligase [Arabidopsis thaliana]	Clone WS02915_J05 unknown mRNA	similar to AT2G02760.1: ubiquiting-conjugating enzyme 2	10	10	10	10	10	10	10	10	10	10	0	8
GQ02805_A11	BT103990	voltage dependent anion channel 1	Eukaryotic porin	Transcribed locus, moderately similar to XP_002312708.1 porin/voltage-dependent anion-selective channel protein [Populus trichocarpa]	Clone WS0292_P02 unknown mRNA	similar to AT3G01280.1: voltage dependent anion channel 1	10	10	10	10	10	10	10	10	10	10	0	8
GQ02805_H15	BT104018	cobalt ion binding	NA	Transcribed locus, moderately similar to NP_566496.1 unknown protein [Arabidopsis thaliana]	Clone WS0472_E05 unknown mRNA	similar to AT3G15000.1: cobalt ion binding	10	10	10	10	10	10	10	10	10	10	0	8
GQ02808_D19	BT104248	60S acidic ribosomal protein family	60s Acidic ribosomal protein	Transcribed locus, moderately similar to NP_001055683.1 Os05g0445500 [Oryza sativa Japonica Group]	Clone WS02765_C23 unknown mRNA	similar to AT3G44590.1: 60S acidic ribosomal protein family	10	10	10	10	10	10	10	10	10	10	0	8
GQ02813_D19	BT104665	Protein of unknown function (DUF1138)	Protein of unknown function (DUF1138)	Transcribed locus, moderately similar to XP_002437712.1 hypothetical protein SORBIDRAFT_10g001190 [Sorghum bicolor]	Clone WS0273_J17 unknown mRNA	similar to AT1G01170.1: Protein of unknown function (DUF1138)	10	10	10	10	10	10	10	10	10	10	0	8
GQ02817_M03	BT105024	unknown protein; BEST Arabidopsis thaliana protein match is: unknown protein (TAIR:AT4G18692.1); Has 42 Blast hits to 42 proteins in 10 species: Archae - 0; Bacteria - 0; Metazoa - 0; Fungi - 0; Plants - 42; Viruses - 0; Other Eukaryotes - 0 (source: NCBI BLink).	NA	Transcribed locus, weakly similar to NP_190931.2 unknown protein [Arabidopsis thaliana]	Clone WS02822_A12 unknown mRNA	similar to AT3G53630.1:	10	10	10	10	10	10	10	10	10	10	0	8
GQ02818_N13	BT105123	Vesicle transport v-SNARE family protein	Vesicle transport v-SNARE protein N-terminus ; Snare region anchored in the vesicle membrane C-terminus	Transcribed locus, moderately similar to XP_001785551.1 Qb-SNARE, VTI1-family [Physcomitrella patens subsp. patens]	Clone WS02765_M18 unknown mRNA	similar to AT5G39510.1: Vesicle transport v-SNARE family protein	10	10	10	10	10	10	10	10	10	10	0	8
GQ02829_D08	BT105836	cytochrome C oxidase 6B	Cytochrome oxidase c subunit VIb	Transcribed locus, moderately similar to NP_001140389.1 hypothetical protein LOC100272443 [Zea mays]	Clone WS02746_I04 unknown mRNA	similar to AT1G22450.1: cytochrome C oxidase 6B	10	10	10	10	10	10	10	10	10	10	0	8
GQ02901_N15	BT106041	RNA-binding (RRM/RBD/RNP motifs) family protein	RNA recognition motif. (a.k.a. RRM, RBD, or RNP domain)	Transcribed locus, weakly similar to NP_001068335.1 Os11g0637700 [Oryza sativa Japonica Group]	Clone WS02759_B16 unknown mRNA	similar to AT3G07810.2: RNA-binding (RRM/RBD/RNP motifs) family protein	10	10	10	10	10	10	10	10	10	10	0	8
GQ02902_I12	BT106079	triosephosphate isomerase	Triosephosphate isomerase	Transcribed locus, moderately similar to NP_191104.1 TPI (TRIOSEPHOSPHATE ISOMERASE); triose-phosphate isomerase [Arabidopsis thaliana]	Clone WS02743_A07 unknown mRNA	similar to AT3G55440.1: triosephosphate isomerase	10	10	10	10	10	10	10	10	10	10	0	8
GQ02903_G11	BT106121	Histone superfamily protein	Core histone H2A/H2B/H3/H4 ; Histone-like transcription factor (CBF/NF-Y) and archaeal histone	Transcribed locus, strongly similar to NP_190189.1 HTB11; DNA binding [Arabidopsis thaliana]	Clone WS0291_H02 unknown mRNA	similar to AT2G28720.1: Histone superfamily protein	10	10	10	10	10	10	10	10	10	10	0	8
GQ02904_F16	BT106169	Ribosomal L28e protein family	Ribosomal L28e protein family	Transcribed locus, moderately similar to NP_001077920.1 60S ribosomal protein L28 (RPL28A) [Arabidopsis thaliana]	Clone WS02756_O16 unknown mRNA	similar to AT2G19730.1: Ribosomal L28e protein family	10	10	10	10	10	10	10	10	10	10	0	8
GQ02904_M15	BT106192	histone H2A protein 9	Core histone H2A/H2B/H3/H4	Transcribed locus, moderately similar to NP_001026545.1 histone H2A.Z [Gallus gallus]	Clone WS0299_F17 unknown mRNA	similar to AT1G52740.1: histone H2A protein 9	10	10	10	10	10	10	10	10	10	10	0	8
GQ02905_M23	BT106244	NA	CBS domain	Transcribed locus, moderately similar to XP_001778587.1 predicted protein [Physcomitrella patens subsp. patens]	Clone WS02913_O09 unknown mRNA	NA	10	10	10	10	10	10	10	10	10	10	0	8
GQ02906_K15	BT106289	Ribosomal protein L14p/L23e family protein	Ribosomal protein L14p/L23e	Transcribed locus, strongly similar to NP_180895.1 60S ribosomal protein L23 (RPL23B) [Arabidopsis thaliana]	Clone WS02737_C10 unknown mRNA	similar to AT2G33370.1: Ribosomal protein L14p/L23e family protein	10	10	10	10	10	10	10	10	10	10	0	8
GQ02908_M11	BT106391	heat shock protein 70	Hsp70 protein	Transcribed locus, strongly similar to XP_002441219.1 hypothetical protein SORBIDRAFT_09g022580 [Sorghum bicolor]	Clone WS02728_G12 unknown mRNA	similar to AT3G12580.1: heat shock protein 70	10	10	10	10	10	10	10	10	10	10	0	8
GQ02908_O23	BT106399	SPIRAL1-like1	NA	Transcribed locus, moderately similar to XP_002323906.1 predicted protein [Populus trichocarpa]	Clone WS02751_A03 unknown mRNA	similar to AT1G26355.1: SPIRAL1-like1	10	10	10	10	10	10	10	10	10	10	0	8
GQ03005_D04	BT106571	ubiquitin 4	Ubiquitin family ; Ubiquitin-2 like Rad60 SUMO-like	Transcribed locus, strongly similar to NP_035794.1 ubiquitin [Mus musculus]	Transcribed locus, strongly similar to XP_958803.1 polyubiquitin [Neurospora crassa OR74A]	similar to AT5G20620.1: ubiquitin 4	10	10	10	10	10	10	10	10	10	10	0	8
GQ03006_M09	BT106628	Ribosomal protein L18e/L15 superfamily protein	Ribosomal protein L18e/L15	NA	Clone WS02714_D08 unknown mRNA	similar to AT1G70600.1: Ribosomal protein L18e/L15 superfamily protein	10	10	10	10	10	10	10	10	10	10	0	8
GQ03006_N12	BT106632	NA	NA	NA	Transcribed locus	NA	10	10	10	10	10	10	10	10	10	10	0	8
GQ03010_K08	BT106791	Cyclophilin-like peptidyl-prolyl cis-trans isomerase family protein	Cyclophilin type peptidyl-prolyl cis-trans isomerase/CLD	Transcribed locus, moderately similar to XP_001700372.1 peptidyl-prolyl cis-trans isomerase, cyclophilin-type [Chlamydomonas reinhardtii]	Clone WS02718_N03 unknown mRNA	similar to AT4G38740.1: rotamase CYP 1	10	10	10	10	10	10	10	10	10	10	0	8
GQ03010_L19	BT106797	S-adenosylmethionine synthetase family protein	S-adenosylmethionine synthetase, C-terminal domain ; S-adenosylmethionine synthetase, central domain ; S-adenosylmethionine synthetase, N-terminal domain	Transcribed locus, strongly similar to NP_188365.1 MTO3 (METHIONINE OVER-ACCUMULATOR 3); methionine adenosyltransferase [Arabidopsis thaliana]	Clone WS02739_P04 unknown mRNA	similar to AT3G17390.1: S-adenosylmethionine synthetase family protein	10	10	10	10	10	10	10	10	10	10	0	8
GQ03012_P09	BT106891	NA	NA	Transcribed locus	Transcribed locus	NA	10	10	10	10	10	10	10	10	10	10	0	8
GQ03101_E17	BT106966	Ribosomal protein S8e family protein	Ribosomal protein S8e	Transcribed locus, moderately similar to XP_002299926.1 predicted protein [Populus trichocarpa]	Clone WS02719_P22 unknown mRNA	similar to AT5G59240.1: Ribosomal protein S8e family protein	10	10	10	10	10	10	10	10	10	10	0	8
GQ03102_C07	BT107046	guanosine nucleotide diphosphate dissociation inhibitor 1	GDP dissociation inhibitor	Transcribed locus, moderately similar to NP_181938.1 ATGDI1 (ARABIDOPSIS THALIANA GUANOSINE NUCLEOTIDE DIPHOSPHATE DISSOCIATION INHIBITOR 1); RAB GDP-dissociation inhibitor [Arabidopsis thaliana]	Clone WS02753_I09 unknown mRNA	similar to AT2G44100.1: guanosine nucleotide diphosphate dissociation inhibitor 1	10	10	10	10	10	10	10	10	10	10	0	8
GQ03102_G10	BT107069	NA	NA	Transcribed locus	Clone WS02726_F19 unknown mRNA	NA	10	10	10	10	10	10	10	10	10	10	0	8
GQ03102_N19	BT107112	pyruvate decarboxylase-2	Thiamine pyrophosphate enzyme, C-terminal TPP binding domain	Transcribed locus, moderately similar to NP_195033.1 pyruvate decarboxylase, putative [Arabidopsis thaliana]	Clone WS02763_J11 unknown mRNA	similar to AT4G33070.1: Thiamine pyrophosphate dependent pyruvate decarboxylase family protein	10	10	10	10	10	10	10	10	10	10	0	8
GQ03102_P14	BT107121	general regulatory factor 12	14-3-3 protein	Transcribed locus, moderately similar to XP_001764363.1 predicted protein [Physcomitrella patens subsp. patens]	Clone WS0276_N17 unknown mRNA	similar to AT1G26480.1: general regulatory factor 12	10	10	10	10	10	10	10	10	10	10	0	8
GQ03103_H11	BT107158	NA	Ribosomal protein S21	Transcribed locus	Clone WS02742_G10 unknown mRNA	NA	10	10	10	10	10	10	10	10	10	10	0	8
GQ03103_I07	BT107162	Tautomerase/MIF superfamily protein	Macrophage migration inhibitory factor (MIF)	Transcribed locus, moderately similar to XP_002323619.1 predicted protein [Populus trichocarpa]	Clone WS02745_C22 unknown mRNA	similar to AT5G01650.1: Tautomerase/MIF superfamily protein	10	10	10	10	10	10	10	10	10	10	0	8
GQ03104_C22	BT107197	Ribosomal protein L19e family protein	Ribosomal protein L19e	Transcribed locus, strongly similar to NP_171777.1 emb2386 (embryo defective 2386); structural constituent of ribosome [Arabidopsis thaliana]	Clone WS0277_G13 unknown mRNA	similar to AT3G16780.1: Ribosomal protein L19e family protein	10	10	10	10	10	10	10	10	10	10	0	8
GQ03104_P16	BT107245	Selenoprotein, Rdx type	Rdx family	Transcribed locus, weakly similar to XP_002264265.1 PREDICTED: hypothetical protein [Vitis vinifera]	Clone WS0279_M11 unknown mRNA	similar to AT3G47300.1: SELT-like protein precursor	10	10	10	10	10	10	10	10	10	10	0	8
GQ03106_H10	BT107363	Cysteine proteinases superfamily protein	Papain family cysteine protease ; Peptidase family C1 propeptide	Transcribed locus, moderately similar to NP_001174338.1 Os05g0310500 [Oryza sativa Japonica Group]	Clone WS02761_D09 unknown mRNA	similar to AT1G02305.1: Cysteine proteinases superfamily protein	10	10	10	10	10	10	10	10	10	10	0	8
GQ03107_L19	BT107455	RNA-binding (RRM/RBD/RNP motifs) family protein	NA	Transcribed locus, weakly similar to XP_002270340.1 PREDICTED: hypothetical protein [Vitis vinifera]	Transcribed locus, weakly similar to XP_002270340.1 PREDICTED: hypothetical protein [Vitis vinifera]	similar to AT2G44710.1: RNA-binding (RRM/RBD/RNP motifs) family protein	10	10	10	10	10	10	10	10	10	10	0	8
GQ03107_N09	BT107463	Pyruvate kinase family protein	Pyruvate kinase, barrel domain ; Pyruvate kinase, alpha/beta domain	Transcribed locus, moderately similar to NP_566976.1 pyruvate kinase, putative [Arabidopsis thaliana]	Clone WS02762_B15 unknown mRNA	similar to AT3G52990.1: Pyruvate kinase family protein	10	10	10	10	10	10	10	10	10	10	0	8
GQ03108_N21	BT107538	RNA-binding (RRM/RBD/RNP motifs) family protein	RNA recognition motif. (a.k.a. RRM, RBD, or RNP domain)	Transcribed locus, weakly similar to XP_002445752.1 hypothetical protein SORBIDRAFT_07g025090 [Sorghum bicolor]	Clone WS02716_G01 unknown mRNA	similar to AT1G76940.1: RNA-binding (RRM/RBD/RNP motifs) family protein	10	10	10	10	10	10	10	10	10	10	0	8
GQ03109_L23	BT107587	Ribosomal protein S3Ae	Ribosomal S3Ae family	Transcribed locus, strongly similar to NP_195193.1 40S ribosomal protein S3A (RPS3aB) [Arabidopsis thaliana]	Clone WS02736_L11 unknown mRNA	similar to AT4G34670.1: Ribosomal protein S3Ae	10	10	10	10	10	10	10	10	10	10	0	8
GQ03111_K20	BT107703	BAX inhibitor 1	Inhibitor of apoptosis-promoting Bax1	Transcribed locus, weakly similar to NP_199523.1 ATBI1 (BAX INHIBITOR 1) [Arabidopsis thaliana]	Clone WS02746_H15 unknown mRNA	similar to AT5G47120.1: BAX inhibitor 1	10	10	10	10	10	10	10	10	10	10	0	8
GQ03111_N19	BT107715	mitochondrial lipoamide dehydrogenase 1	Pyridine nucleotide-disulphide oxidoreductase ; Pyridine nucleotide-disulphide oxidoreductase, dimerisation domain ; Pyridine nucleotide-disulphide oxidoreductase ; FAD dependent oxidoreductase ; Glucose inhibited division protein A ; FAD binding domain ; Thi4 family	Transcribed locus, moderately similar to NP_175237.1 mtLPD1 (mitochondrial lipoamide dehydrogenase 1); ATP binding / dihydrolipoyl dehydrogenase [Arabidopsis thaliana]	Clone WS02765_A21 unknown mRNA	similar to AT3G17240.1: lipoamide dehydrogenase 2	10	10	10	10	10	10	10	10	10	10	0	8
GQ03112_M12	BT107788	Ribosomal protein L7Ae/L30e/S12e/Gadd45 family protein	Ribosomal protein L7Ae/L30e/S12e/Gadd45 family	Transcribed locus, moderately similar to XP_002281037.1 PREDICTED: hypothetical protein [Vitis vinifera]	Clone WS0273_P19 unknown mRNA	similar to AT1G77940.1: Ribosomal protein L7Ae/L30e/S12e/Gadd45 family protein	10	10	10	10	10	10	10	10	10	10	0	8
GQ03116_J02	BT108075	NA	NA	NA	NA	NA	10	10	10	10	10	10	10	10	10	10	0	8
GQ03125_G23	BT108690	ubiquitin 5	Ubiquitin family ; Ribosomal protein S27a ; Ubiquitin-2 like Rad60 SUMO-like	Transcribed locus, strongly similar to NP_001054720.2 Os05g0160200 [Oryza sativa Japonica Group]	Transcribed locus, strongly similar to NP_566095.1 UBQ6; protein binding [Arabidopsis thaliana]	similar to AT2G47110.1: ubiquitin 6	10	10	10	10	10	10	10	10	10	10	0	8
GQ03126_H04	BT108744	ribosomal protein S27	Ribosomal protein S27	Transcribed locus, strongly similar to XP_001755320.1 predicted protein [Physcomitrella patens subsp. patens]	Clone WS02811_H05 unknown mRNA	similar to AT3G61110.1: ribosomal protein S27	10	10	10	10	10	10	10	10	10	10	0	8
GQ03202_O02	BT108944	NA	Ubiquitin-conjugating enzyme	Transcribed locus, moderately similar to XP_001703225.1 hypothetical protein CHLREDRAFT_133208 [Chlamydomonas reinhardtii]	Clone WS04715_C17 unknown mRNA	NA	10	10	10	10	10	10	10	10	10	10	0	8
GQ03204_K01	BT109099	RAN GTPase 3	Ras family ; Miro-like protein ; ADP-ribosylation factor family ; RNA helicase	Transcribed locus, strongly similar to NP_200330.1 RAN3 (RAN GTPASE 3); GTP binding / GTPase/ protein binding [Arabidopsis thaliana]	Clone WS02725_A13 unknown mRNA	similar to AT5G55190.1: RAN GTPase 3	10	10	10	10	10	10	10	10	10	10	0	8
GQ03205_O23	BT109212	NA	NA	NA	Transcribed locus	NA	10	10	10	10	10	10	10	10	10	10	0	8
GQ03210_G15	BT109596	acyl carrier protein 4	Phosphopantetheine attachment site	Transcribed locus, moderately similar to NP_194235.1 ACP4 (acyl carrier protein 4); acyl carrier [Arabidopsis thaliana]	Clone WS02727_J05 unknown mRNA	similar to AT3G05020.1: acyl carrier protein 1	10	10	10	10	10	10	10	10	10	10	0	8
GQ03210_H04	BT109601	Ribosomal protein S19e family protein	Ribosomal protein S19e	Transcribed locus, strongly similar to XP_002284393.1 PREDICTED: hypothetical protein [Vitis vinifera]	Clone WS02724_L19 unknown mRNA	similar to AT5G61170.1: Ribosomal protein S19e family protein	10	10	10	10	10	10	10	10	10	10	0	8
GQ03212_L04	BT109815	secretion-associated RAS super family 2	ADP-ribosylation factor family ; G-protein alpha subunit	Transcribed locus, strongly similar to NP_192117.1 ATSAR2 (ARABIDOPSIS THALIANA SECRETION-ASSOCIATED RAS SUPER FAMILY 2); GTP binding [Arabidopsis thaliana]	Clone WS02773_L18 unknown mRNA	similar to AT4G02080.1: secretion-associated RAS super family 2	10	10	10	10	10	10	10	10	10	10	0	8
GQ03213_L12	BT109917	ATPase, F0/V0 complex, subunit C protein	ATP synthase subunit C	Transcribed locus, strongly similar to NP_564098.2 AVA-P2; ATPase/ proton-transporting ATPase, rotational mechanism [Arabidopsis thaliana]	Clone WS02710_B18 unknown mRNA	similar to AT4G34720.1: ATPase, F0/V0 complex, subunit C protein	10	10	10	10	10	10	10	10	10	10	0	8
GQ03216_P13	BT110143	ankyrin repeat-containing 2B	Ankyrin repeats (3 copies) ; Ankyrin repeat	Transcribed locus, moderately similar to XP_002328292.1 predicted protein [Populus trichocarpa]	Clone WS02746_M08 unknown mRNA	similar to AT2G17390.1: ankyrin repeat-containing 2B	10	10	10	10	10	10	10	10	10	10	0	8
GQ03222_E24	BT110472	Ribosomal protein L1p/L10e family	Ribosomal protein L1p/L10e family	Transcribed locus, strongly similar to NP_563813.2 60S ribosomal protein L10A (RPL10aA) [Arabidopsis thaliana]	Clone WS02770_I18 unknown mRNA	similar to AT2G27530.1: Ribosomal protein L1p/L10e family	10	10	10	10	10	10	10	10	10	10	0	8
GQ03222_O12	BT110516	purple acid phosphatase 18	Calcineurin-like phosphoesterase	Transcribed locus, moderately similar to NP_188686.2 PAP18 (PURPLE ACID PHOSPHATASE 18); acid phosphatase/ protein serine/threonine phosphatase [Arabidopsis thaliana]	Clone WS02737_O04 unknown mRNA	similar to AT3G20500.1: purple acid phosphatase 18	10	10	10	10	10	10	10	10	10	10	0	8
GQ03223_O18	BT110585	Translation protein SH3-like family protein	KOW motif	Transcribed locus, moderately similar to NP_190560.1 60S ribosomal protein L26 (RPL26A) [Arabidopsis thaliana]	Clone WS02768_O03 unknown mRNA	similar to AT3G49910.1: Translation protein SH3-like family protein	10	10	10	10	10	10	10	10	10	10	0	8
GQ03228_P05	BT110858	Ribosomal protein S19 family protein	Ribosomal protein S19	Transcribed locus, strongly similar to NP_196513.1 40S ribosomal protein S15 (RPS15D) [Arabidopsis thaliana]	Clone WS02725_O18 unknown mRNA	similar to AT5G09510.1: Ribosomal protein S19 family protein	10	10	10	10	10	10	10	10	10	10	0	8
GQ03229_C20	BT110877	Inorganic H pyrophosphatase family protein	Inorganic H+ pyrophosphatase	Transcribed locus, strongly similar to NP_001046107.2 Os02g0184200 [Oryza sativa Japonica Group]	Clone WS0289_L22 unknown mRNA	similar to AT1G15690.1: Inorganic H pyrophosphatase family protein	10	10	10	10	10	10	10	10	10	10	0	8
GQ03229_L02	BT110908	DEAD/DEAH box RNA helicase family protein	DEAD/DEAH box helicase ; Helicase conserved C-terminal domain	Transcribed locus, strongly similar to NP_568245.1 DEAD/DEAH box helicase, putative [Arabidopsis thaliana]	Clone WS0461_B17 unknown mRNA	similar to AT5G11170.1: DEAD/DEAH box RNA helicase family protein	10	10	10	10	10	10	10	10	10	10	0	8
GQ03231_B18	BT111004	Ribosomal protein S24e family protein	Ribosomal protein S24e	Transcribed locus, moderately similar to NP_187143.1 40S ribosomal protein S24 (RPS24A) [Arabidopsis thaliana]	Clone WS02710_A05 unknown mRNA	similar to AT5G28060.1: Ribosomal protein S24e family protein	10	10	10	10	10	10	10	10	10	10	0	8
GQ03232_E20	BT111071	CONTAINS InterPro DOMAIN/s: Ubiquitin-like, Ufm1 (InterPro:IPR005375); Has 244 Blast hits to 244 proteins in 106 species: Archae - 0; Bacteria - 0; Metazoa - 149; Fungi - 0; Plants - 47; Viruses - 0; Other Eukaryotes - 48 (source: NCBI BLink).	Ubiquitin fold modifier 1 protein	Transcribed locus, strongly similar to XP_002301006.1 predicted protein [Populus trichocarpa]	Clone WS02717_C16 unknown mRNA	similar to AT1G77710.1:	10	10	10	10	10	10	10	10	10	10	0	8
GQ03232_K24	BT111103	actin depolymerizing factor 8	Cofilin/tropomyosin-type actin-binding protein	Transcribed locus, moderately similar to NP_567182.1 ADF8 (ACTIN DEPOLYMERIZING FACTOR 8); actin binding [Arabidopsis thaliana]	Clone WS0273_D09 unknown mRNA	similar to AT1G01750.1: actin depolymerizing factor 11	10	10	10	10	10	10	10	10	10	10	0	8
GQ03236_B05	BT111328	sumo conjugation enzyme 1	Ubiquitin-conjugating enzyme	Transcribed locus, strongly similar to NP_001048802.1 Os03g0123100 [Oryza sativa Japonica Group]	Clone WS0291_D16 unknown mRNA	similar to AT3G57870.1: sumo conjugation enzyme 1	10	10	10	10	10	10	10	10	10	10	0	8
GQ03236_L08	BT111379	Ribosomal protein S5 domain 2-like superfamily protein	Ribosomal protein S9/S16	Transcribed locus, strongly similar to XP_002281350.1 PREDICTED: hypothetical protein [Vitis vinifera]	Clone WS02749_B06 unknown mRNA	similar to AT5G18380.1: Ribosomal protein S5 domain 2-like superfamily protein	10	10	10	10	10	10	10	10	10	10	0	8
GQ03238_A19	BT111469	LYR family of Fe/S cluster biogenesis protein	Complex 1 protein (LYR family)	Transcribed locus, weakly similar to NP_566416.1 complex 1 family protein / LVR family protein [Arabidopsis thaliana]	Clone WS02738_A16 unknown mRNA	similar to AT3G12260.1: LYR family of Fe/S cluster biogenesis protein	10	10	10	10	10	10	10	10	10	10	0	8
GQ03301_N19	BT111655	Ribosomal protein L32e	Ribosomal protein L32	Transcribed locus, moderately similar to XP_002331857.1 predicted protein [Populus trichocarpa]	Clone WS0282_B24 unknown mRNA	similar to AT4G18100.1: Ribosomal protein L32e	10	10	10	10	10	10	10	10	10	10	0	8
GQ03304_I02	BT111857	TCP-1/cpn60 chaperonin family protein	TCP-1/cpn60 chaperonin family	Transcribed locus, moderately similar to NP_187956.1 chaperonin, putative [Arabidopsis thaliana]	Clone WS02735_D19 unknown mRNA	similar to AT3G13470.1: TCP-1/cpn60 chaperonin family protein	10	10	10	10	10	10	10	10	10	10	0	8
GQ03309_B15	BT112036	NA	NA	NA	Transcribed locus	NA	10	10	10	10	10	10	10	10	10	10	0	8
GQ03311_I09	BT112184	profilin 3	Profilin	Transcribed locus, moderately similar to XP_002304225.1 predicted protein [Populus trichocarpa]	Clone WS02734_H08 unknown mRNA	similar to AT5G56600.1: profilin 3	10	10	10	10	10	10	10	10	10	10	0	8
GQ03318_K08	BT112629	rhamnose biosynthesis 1	NAD dependent epimerase/dehydratase family ; RmlD substrate binding domain ; Polysaccharide biosynthesis protein	Transcribed locus, moderately similar to NP_001173114.1 Os02g0678400 [Oryza sativa Japonica Group]	Clone WS0282_E22 unknown mRNA	similar to AT1G63000.1: nucleotide-rhamnose synthase/epimerase-reductase	10	10	10	10	10	10	10	10	10	10	0	8
GQ03320_C14	BT112729	Enolase	Enolase, C-terminal TIM barrel domain ; Enolase, N-terminal domain ; Methylaspartate ammonia-lyase C-terminus	Transcribed locus, moderately similar to NP_181192.1 LOS2; copper ion binding / phosphopyruvate hydratase [Arabidopsis thaliana]	Clone WS02727_L19 unknown mRNA	similar to AT2G36530.1: Enolase	10	10	10	10	10	10	10	10	10	10	0	8
GQ03320_F06	BT112743	ribosomal protein 5B	Ribosomal protein S7p/S5e	Transcribed locus, strongly similar to XP_001753712.1 predicted protein [Physcomitrella patens subsp. patens]	Clone WS02771_G02 unknown mRNA	similar to AT2G37270.1: ribosomal protein 5B	10	10	10	10	10	10	10	10	10	10	0	8
GQ03407_M24	BT113426	Ribosomal L5P family protein	ribosomal L5P family C-terminus ; Ribosomal protein L5	Transcribed locus, strongly similar to NP_191429.1 60S ribosomal protein L11 (RPL11B) [Arabidopsis thaliana]	Clone WS02723_F19 unknown mRNA	similar to AT3G58700.1: Ribosomal L5P family protein	10	10	10	10	10	10	10	10	10	10	0	8
GQ03414_A12	BT113578	Ribosomal protein S12/S23 family protein	Ribosomal protein S12	Transcribed locus, strongly similar to XP_001763475.1 predicted protein [Physcomitrella patens subsp. patens]	Transcribed locus, strongly similar to NP_195916.1 40S ribosomal protein S23 (RPS23B) [Arabidopsis thaliana]	similar to AT5G02960.1: Ribosomal protein S12/S23 family protein	10	10	10	10	10	10	10	10	10	10	0	8
GQ03417_B05	BT113679	receptor for activated C kinase 1B	WD domain, G-beta repeat	Transcribed locus, moderately similar to XP_002281279.1 PREDICTED: hypothetical protein [Vitis vinifera]	Clone WS0293_L13 unknown mRNA	similar to AT1G18080.1: Transducin/WD40 repeat-like superfamily protein	10	10	10	10	10	10	10	10	10	10	0	8
GQ03506_H14	BT114012	NA	Integrase core domain	NA	Transcribed locus	NA	10	10	10	10	10	10	10	10	10	10	0	8
GQ03512_C12	BT114299	NA	NA	NA	Transcribed locus	NA	10	10	10	10	10	10	10	10	10	10	0	8
GQ03517_D24	BT114572	ubiquitin 4	Ubiquitin family ; Ubiquitin-2 like Rad60 SUMO-like	Transcribed locus, strongly similar to NP_035794.1 ubiquitin [Mus musculus]	Clone WS02916_A12 unknown mRNA	similar to AT4G05320.2: polyubiquitin 10	10	10	10	10	10	10	10	10	10	10	0	8
GQ03517_K05	BT114595	RmlC-like cupins superfamily protein	NA	Transcribed locus, weakly similar to XP_001776948.1 predicted protein [Physcomitrella patens subsp. patens]	Clone WS02746_M24 unknown mRNA	similar to AT4G10300.1: RmlC-like cupins superfamily protein	10	10	10	10	10	10	10	10	10	10	0	8
GQ03518_B19	BT114628	ubiquitin 4	Ubiquitin family ; Ubiquitin-2 like Rad60 SUMO-like	Transcribed locus, strongly similar to NP_035794.1 ubiquitin [Mus musculus]	Clone WS02916_A12 unknown mRNA	similar to AT4G05320.2: polyubiquitin 10	10	10	10	10	10	10	10	10	10	10	0	8
GQ03604_B16	BT114872	secretion-associated RAS super family 2	ADP-ribosylation factor family ; G-protein alpha subunit ; Signal recognition particle receptor beta subunit ; Miro-like protein ; Ras family ; Gtr1/RagA G protein conserved region	Transcribed locus, strongly similar to NP_192117.1 ATSAR2 (ARABIDOPSIS THALIANA SECRETION-ASSOCIATED RAS SUPER FAMILY 2); GTP binding [Arabidopsis thaliana]	Clone WS0294_B22 unknown mRNA	similar to AT4G02080.1: secretion-associated RAS super family 2	10	10	10	10	10	10	10	10	10	10	0	8
GQ03605_B14	BT114914	Glutathione S-transferase, C-terminal-like;Translation elongation factor EF1B/ribosomal protein S6	EF-1 guanine nucleotide exchange domain	Transcribed locus, moderately similar to NP_001060264.1 Os07g0614500 [Oryza sativa Japonica Group]	Clone WS02729_P11 unknown mRNA	similar to AT2G18110.1: Translation elongation factor EF1B/ribosomal protein S6 family protein	10	10	10	10	10	10	10	10	10	10	0	8
GQ03607_C08	BT115007	S18 ribosomal protein	Ribosomal protein S13/S18	Transcribed locus, strongly similar to NP_173692.1 PFL (POINTED FIRST LEAVES); RNA binding / nucleic acid binding / structural constituent of ribosome [Arabidopsis thaliana]	Clone WS02728_H02 unknown mRNA	similar to AT1G34030.1: Ribosomal protein S13/S18 family	10	10	10	10	10	10	10	10	10	10	0	8
GQ03607_L12	BT115036	ribosomal protein 1	Ribosomal protein L3	Transcribed locus, moderately similar to NP_175009.1 ARP1 (ARABIDOPSIS RIBOSOMAL PROTEIN 1); structural constituent of ribosome [Arabidopsis thaliana]	Clone WS02759_D23 unknown mRNA	similar to AT1G43170.1: ribosomal protein 1	10	10	10	10	10	10	10	10	10	10	0	8
GQ03609_G04	BT115107	Histone superfamily protein	Core histone H2A/H2B/H3/H4	Transcribed locus, strongly similar to NP_724345.1 histone H3 [Drosophila melanogaster]	Clone WS02741_O08 unknown mRNA	similar to AT4G40030.2: Histone superfamily protein	10	10	10	10	10	10	10	10	10	10	0	8
GQ03610_A06	BT115139	plasma membrane intrinsic protein 1;4	Major intrinsic protein	Transcribed locus, strongly similar to NP_567178.1 PIP1;4 (PLASMA MEMBRANE INTRINSIC PROTEIN 1;4); water channel [Arabidopsis thaliana]	Clone WS02717_L10 unknown mRNA	similar to AT4G00430.1: plasma membrane intrinsic protein 1;4	10	10	10	10	10	10	10	10	10	10	0	8
GQ03615_C15	BT115373	ADP-ribosylation factor A1E	ADP-ribosylation factor family ; Signal recognition particle receptor beta subunit ; Ras family ; G-protein alpha subunit ; Gtr1/RagA G protein conserved region ; Miro-like protein	Transcribed locus, strongly similar to NP_191788.1 ATARFA1E (ADP-ribosylation factor A1E); GTP binding / phospholipase activator/ protein binding [Arabidopsis thaliana]	Clone WS02758_L22 unknown mRNA	similar to AT1G10630.1: ADP-ribosylation factor A1F	10	10	10	10	10	10	10	10	10	10	0	8
GQ03617_P15	BT115497	cold, circadian rhythm, and rna binding 2	RNA recognition motif. (a.k.a. RRM, RBD, or RNP domain)	Transcribed locus, moderately similar to NP_001067344.1 Os12g0632000 [Oryza sativa Japonica Group]	Clone WS0297_G20 unknown mRNA	similar to AT4G39260.3: cold, circadian rhythm, and RNA binding 1	10	10	10	10	10	10	10	10	10	10	0	8
GQ03701_F18	BT115545	poly(A) binding protein 8	RNA recognition motif. (a.k.a. RRM, RBD, or RNP domain) ; Poly-adenylate binding protein, unique domain	Transcribed locus, moderately similar to XP_002284923.1 PREDICTED: hypothetical protein [Vitis vinifera]	Clone WS0463_G11 unknown mRNA	similar to AT1G49760.1: poly(A) binding protein 8	10	10	10	10	10	10	10	10	10	10	0	8
GQ03702_O20	BT115619	cullin 1	Cullin family ; Cullin protein neddylation domain	Transcribed locus, strongly similar to XP_002272308.1 PREDICTED: hypothetical protein isoform 2 [Vitis vinifera]	Clone WS02821_G23 unknown mRNA	similar to AT4G02570.1: cullin 1	10	10	10	10	10	10	10	10	10	10	0	8
GQ03704_G20	BT115692	ADP/ATP carrier 3	Mitochondrial carrier protein	Transcribed locus, moderately similar to XP_772174.1 hypothetical protein CNBM0940 [Cryptococcus neoformans var. neoformans B-3501A]	Clone WS02724_N18 unknown mRNA	similar to AT4G28390.1: ADP/ATP carrier 3	10	10	10	10	10	10	10	10	10	10	0	8
GQ03704_J22	BT115703	NAD(P)-binding Rossmann-fold superfamily protein	NAD dependent epimerase/dehydratase family ; RmlD substrate binding domain ; 3-beta hydroxysteroid dehydrogenase/isomerase family ; Male sterility protein ; Polysaccharide biosynthesis protein	Transcribed locus, moderately similar to NP_182287.1 UXS4 (UDP-XYLOSE SYNTHASE 4); UDP-glucuronate decarboxylase/ catalytic [Arabidopsis thaliana]	Clone WS0295_O06 unknown mRNA	similar to AT3G62830.1: NAD(P)-binding Rossmann-fold superfamily protein	10	10	10	10	10	10	10	10	10	10	0	8
GQ03710_L14	BT116029	HEAT SHOCK PROTEIN 81.4	Hsp90 protein ; Histidine kinase-, DNA gyrase B-, and HSP90-like ATPase	GRP94	Clone WS02737_F17 unknown mRNA	similar to AT5G56000.1: HEAT SHOCK PROTEIN 81.4	10	10	10	10	10	10	10	10	10	10	0	8
GQ03717_O04	BT116388	NA	Retroviral aspartyl protease	NA	Transcribed locus	NA	10	10	10	10	10	10	10	10	10	10	0	8
GQ03718_C10	BT116406	triosephosphate isomerase	Triosephosphate isomerase	Transcribed locus, moderately similar to NP_179713.1 TIM (TRIOSEPHOSPHATE ISOMERASE); catalytic/ triose-phosphate isomerase [Arabidopsis thaliana]	Clone WS0467_D14 unknown mRNA	similar to AT2G21170.1: triosephosphate isomerase	10	10	10	10	10	10	10	10	10	10	0	8
GQ03718_J24	BT116431	Ribosomal protein L23/L15e family protein	Ribosomal L15	Transcribed locus, strongly similar to XP_002304285.1 predicted protein [Populus trichocarpa]	Clone WS02816_N13 unknown mRNA	similar to AT4G16720.1: Ribosomal protein L23/L15e family protein	10	10	10	10	10	10	10	10	10	10	0	8
GQ03718_O01	BT116452	40s ribosomal protein SA	Ribosomal protein S2	Transcribed locus, moderately similar to NP_177381.1 P40; structural constituent of ribosome [Arabidopsis thaliana]	Clone WS02751_A10 unknown mRNA	similar to AT3G04770.2: 40s ribosomal protein SA B	10	10	10	10	10	10	10	10	10	10	0	8
GQ03719_C04	BT116467	small ubiquitin-like modifier 1	Ubiquitin-2 like Rad60 SUMO-like ; Ubiquitin family	Transcribed locus, strongly similar to NP_194414.1 SUMO1 (SMALL UBIQUITIN-LIKE MODIFIER 1); protein binding / protein tag [Arabidopsis thaliana]	Clone WS02730_G18 unknown mRNA	similar to AT5G55160.1: small ubiquitin-like modifier 2	10	10	10	10	10	10	10	10	10	10	0	8
GQ03802_A02	BT116557	ubiquitin conjugating enzyme 8	Ubiquitin-conjugating enzyme	Transcribed locus, strongly similar to NP_001154445.1 ubiquitin-conjugating enzyme, putative [Arabidopsis thaliana]	Transcribed locus, strongly similar to NP_568595.2 UBC8 (UBIQUITIN CONJUGATING ENZYME 8); protein binding / ubiquitin-protein ligase [Arabidopsis thaliana]	similar to AT5G41700.1: ubiquitin conjugating enzyme 8	10	10	10	10	10	10	10	10	10	10	0	8
GQ03802_C15	BT116566	NA	NA	Transcribed locus	Clone WS02811_F13 unknown mRNA	NA	10	10	10	10	10	10	10	10	10	10	0	8
GQ03803_A22	BT116603	RNA-binding protein 47B	RNA recognition motif. (a.k.a. RRM, RBD, or RNP domain)	Transcribed locus, moderately similar to XP_002327112.1 predicted protein [Populus trichocarpa]	Clone WS02720_M13 unknown mRNA	similar to AT1G47490.1: RNA-binding protein 47C	10	10	10	10	10	10	10	10	10	10	0	8
GQ03803_F02	BT116615	heat shock cognate protein 70-1	Hsp70 protein ; MreB/Mbl protein	Transcribed locus, strongly similar to XP_002441219.1 hypothetical protein SORBIDRAFT_09g022580 [Sorghum bicolor]	Clone WS02728_G12 unknown mRNA	similar to AT5G02500.1: heat shock cognate protein 70-1	10	10	10	10	10	10	10	10	10	10	0	8
GQ03804_I24	BT116688	RNA-binding (RRM/RBD/RNP motifs) family protein	NA	Transcribed locus, moderately similar to XP_001754422.1 predicted protein [Physcomitrella patens subsp. patens]	Clone WS02776_N01 unknown mRNA	similar to AT5G40490.1: RNA-binding (RRM/RBD/RNP motifs) family protein	10	10	10	10	10	10	10	10	10	10	0	8
GQ03809_D02	BT116910	DCD (Development and Cell Death) domain protein	Development and cell death domain	Transcribed locus, weakly similar to NP_001048111.1 Os02g0745600 [Oryza sativa Japonica Group]	Clone WS02925_C06 unknown mRNA	similar to AT2G32910.1: DCD (Development and Cell Death) domain protein	10	10	10	10	10	10	10	10	10	10	0	8
GQ03809_P01	BT116942	HOPW1-1-interacting 2	Protein phosphatase 2C	Transcribed locus, moderately similar to NP_194903.2 WIN2 (HOPW1-1-INTERACTING 2); protein serine/threonine phosphatase [Arabidopsis thaliana]	Clone WS02924_A02 unknown mRNA	similar to AT4G31750.1: HOPW1-1-interacting 2	10	10	10	10	10	10	10	10	10	10	0	8
GQ03810_O23	BT116998	small ubiquitin-like modifier 1	Ubiquitin-2 like Rad60 SUMO-like ; Ubiquitin family	Transcribed locus, strongly similar to NP_194414.1 SUMO1 (SMALL UBIQUITIN-LIKE MODIFIER 1); protein binding / protein tag [Arabidopsis thaliana]	Clone WS0287_F11 unknown mRNA	similar to AT5G55160.1: small ubiquitin-like modifier 2	10	10	10	10	10	10	10	10	10	10	0	8
GQ03811_A01	BT117004	Aldolase superfamily protein	Fructose-bisphosphate aldolase class-I	Transcribed locus, moderately similar to NP_190861.1 fructose-bisphosphate aldolase, putative [Arabidopsis thaliana]	Clone WS02749_L07 unknown mRNA	similar to AT2G36460.1: Aldolase superfamily protein	10	10	10	10	10	10	10	10	10	10	0	8
GQ03813_A11	BT117108	aldehyde dehydrogenase 2B7	Aldehyde dehydrogenase family	Transcribed locus, moderately similar to NP_190383.1 ALDH2B4 (ALDEHYDE DEHYDROGENASE 2B4); 3-chloroallyl aldehyde dehydrogenase/ ATP binding / aldehyde dehydrogenase (NAD) [Arabidopsis thaliana]	Clone WS0299_M18 unknown mRNA	similar to AT1G23800.1: aldehyde dehydrogenase 2B7	10	10	10	10	10	10	10	10	10	10	0	8
GQ03813_F17	BT117129	Cyclophilin-like peptidyl-prolyl cis-trans isomerase family protein	Cyclophilin type peptidyl-prolyl cis-trans isomerase/CLD	Transcribed locus, weakly similar to XP_002280876.1 PREDICTED: hypothetical protein [Vitis vinifera]	Clone WS02711_N21 unknown mRNA	similar to AT3G63400.1: Cyclophilin-like peptidyl-prolyl cis-trans isomerase family protein	10	10	10	10	10	10	10	10	10	10	0	8
GQ03813_P07	BT117159	Thioredoxin superfamily protein	Redoxin ; AhpC/TSA family	Transcribed locus, moderately similar to XP_002319843.1 type II peroxiredoxin [Populus trichocarpa]	Clone WS02729_C13 unknown mRNA	similar to AT1G65980.1: thioredoxin-dependent peroxidase 1	10	10	10	10	10	10	10	10	10	10	0	8
GQ03814_N11	BT117195	Cobalamin-independent synthase family protein	Cobalamin-independent synthase, Catalytic domain ; Cobalamin-independent synthase, N-terminal domain	Transcribed locus, moderately similar to NP_001078599.1 ATMS1; 5-methyltetrahydropteroyltriglutamate-homocysteine S-methyltransferase/ methionine synthase [Arabidopsis thaliana]	Clone WS0441_H08 unknown mRNA	similar to AT5G17920.1: Cobalamin-independent synthase family protein	10	10	10	10	10	10	10	10	10	10	0	8
GQ03815_E03	BT117225	Ribosomal protein L14	Ribosomal protein L14	Transcribed locus, moderately similar to NP_179635.1 60S ribosomal protein L14 (RPL14A) [Arabidopsis thaliana]	Clone WS02724_D10 unknown mRNA	similar to AT4G27090.1: Ribosomal protein L14	10	10	10	10	10	10	10	10	10	10	0	8
GQ03816_H10	BT117284	tubulin alpha-5	Tubulin C-terminal domain	Transcribed locus, strongly similar to NP_197478.1 TUA3; structural constituent of cytoskeleton [Arabidopsis thaliana]	Clone WS0282_L05 unknown mRNA	similar to AT5G19770.1: tubulin alpha-3	10	10	10	10	10	10	10	10	10	10	0	8
GQ03817_F02	BT117332	Ribosomal L38e protein family	Ribosomal L38e protein family	Transcribed locus, moderately similar to NP_181874.1 60S ribosomal protein L38 (RPL38A) [Arabidopsis thaliana]	Clone WS02742_B24 unknown mRNA	similar to AT3G59540.1: Ribosomal L38e protein family	10	10	10	10	10	10	10	10	10	10	0	8
GQ03903_I16	BT117564	ABC transporter family protein	ABC transporter ; ABC transporter	Transcribed locus, strongly similar to NP_001062528.1 Os08g0564100 [Oryza sativa Japonica Group]	Clone WS0291_E22 unknown mRNA	similar to AT5G60790.1: ABC transporter family protein	10	10	10	10	10	10	10	10	10	10	0	8
GQ03906_E02		eukaryotic elongation factor 5A-3	NA	Transcribed locus, strongly similar to XP_002312268.1 predicted protein [Populus trichocarpa]	Transcribed locus	similar to AT1G13950.1: eukaryotic elongation factor 5A-1	10	10	10	10	10	10	10	10	10	10	0	8
GQ03908_B14	BT117702	Ribosomal protein S4	Ribosomal protein S4/S9 N-terminal domain ; S4 domain	Transcribed locus, strongly similar to NP_198801.1 40S ribosomal protein S9 (RPS9C) [Arabidopsis thaliana]	Clone WS0471_G21 unknown mRNA	similar to AT5G39850.1: Ribosomal protein S4	10	10	10	10	10	10	10	10	10	10	0	8
GQ03908_H11	BT117713	HSP70-interacting protein 1	NA	Transcribed locus, moderately similar to XP_002264256.1 PREDICTED: hypothetical protein [Vitis vinifera]	Clone WS02912_I04 unknown mRNA	similar to AT4G22670.1: HSP70-interacting protein 1	10	10	10	10	10	10	10	10	10	10	0	8
GQ03912_E20	BT117787	Ubiquitin family protein	Ubiquitin family ; Ubiquitin-2 like Rad60 SUMO-like	Transcribed locus, strongly similar to NP_035794.1 ubiquitin [Mus musculus]	Transcribed locus, strongly similar to XP_958803.1 polyubiquitin [Neurospora crassa OR74A]	similar to AT4G05320.2: polyubiquitin 10	10	10	10	10	10	10	10	10	10	10	0	8
GQ03915_D23	BT117871	Lactate/malate dehydrogenase family protein	lactate/malate dehydrogenase, alpha/beta C-terminal domain ; lactate/malate dehydrogenase, NAD binding domain	Transcribed locus, strongly similar to NP_171936.1 malate dehydrogenase, cytosolic, putative [Arabidopsis thaliana]	Clone WS02728_L20 unknown mRNA	similar to AT5G43330.1: Lactate/malate dehydrogenase family protein	10	10	10	10	10	10	10	10	10	10	0	8
GQ03915_M04	BT117884	delta tonoplast integral protein	Major intrinsic protein	Transcribed locus, moderately similar to NP_188245.1 DELTA-TIP; ammonia transporter/ methylammonium transmembrane transporter/ water channel [Arabidopsis thaliana]	Clone WS02919_H21 unknown mRNA	similar to AT3G16240.1: delta tonoplast integral protein	10	10	10	10	10	10	10	10	10	10	0	8
GQ04004_N02	BT118298	ubiquitin extension protein 1	Ubiquitin family ; Ribosomal L40e family ; Ubiquitin-2 like Rad60 SUMO-like	Transcribed locus, strongly similar to NP_565836.1 ubiquitin extension protein 2 (UBQ2) / 60S ribosomal protein L40 (RPL40A) [Arabidopsis thaliana]	Clone WS02772_A05 unknown mRNA	similar to AT3G52590.1: ubiquitin extension protein 1	10	10	10	10	10	10	10	10	10	10	0	8
GQ04005_B22	BT118325	NA	linker histone H1 and H5 family	Transcribed locus, weakly similar to XP_001764980.1 predicted protein [Physcomitrella patens subsp. patens]	Clone WS02711_A22 unknown mRNA	similar to AT2G18050.1: histone H1-3	10	10	10	10	10	10	10	10	10	10	0	8
GQ04005_J04	BT118362	aspartate aminotransferase 5	Aminotransferase class I and II	Transcribed locus, moderately similar to NP_194927.1 ASP5 (ASPARTATE AMINOTRANSFERASE 5); L-aspartate:2-oxoglutarate aminotransferase [Arabidopsis thaliana]	Clone WS0285_N12 unknown mRNA	similar to AT4G31990.1: aspartate aminotransferase 5	10	10	10	10	10	10	10	10	10	10	0	8
GQ04007_C15	BT118511	GroES-like zinc-binding dehydrogenase family protein	Alcohol dehydrogenase GroES-like domain ; Zinc-binding dehydrogenase	Transcribed locus, strongly similar to NP_199207.1 HOT5 (sensitive to hot temperatures 5); S-(hydroxymethyl)glutathione dehydrogenase/ S-nitrosoglutathione reductase [Arabidopsis thaliana]	Clone WS02757_C07 unknown mRNA	similar to AT5G43940.1: GroES-like zinc-binding dehydrogenase family protein	10	10	10	10	10	10	10	10	10	10	0	8
GQ04009_B13	BT118687	SNF7 family protein	Snf7	Transcribed locus, moderately similar to NP_001078468.1 SNF7.1 [Arabidopsis thaliana]	Clone WS02744_A14 unknown mRNA	similar to AT2G19830.1: SNF7 family protein	10	10	10	10	10	10	10	10	10	10	0	8
GQ04013_M05	BT119045	membrane-associated progesterone binding protein 3	Cytochrome b5-like Heme/Steroid binding domain	Transcribed locus, moderately similar to XP_002262780.1 PREDICTED: hypothetical protein [Vitis vinifera]	Clone WS02735_C05 unknown mRNA	similar to AT3G48890.1: membrane-associated progesterone binding protein 3	10	10	10	10	10	10	10	10	10	10	0	8
GQ04102_K18	BT119201	Ribosomal protein L10 family protein	Ribosomal protein L10 ; 60s Acidic ribosomal protein	Transcribed locus, moderately similar to NP_181530.1 60S acidic ribosomal protein P0 (RPP0A) [Arabidopsis thaliana]	Clone WS0461_K09 unknown mRNA	similar to AT2G40010.1: Ribosomal protein L10 family protein	10	10	10	10	10	10	10	10	10	10	0	8
GQ04106_F11	BT119490	Transmembrane proteins 14C	Transmembrane proteins 14C	Transcribed locus, moderately similar to NP_001054104.1 Os04g0653100 [Oryza sativa Japonica Group]	Clone WS02774_I06 unknown mRNA	similar to AT3G43520.1: Transmembrane proteins 14C	10	10	10	10	10	10	10	10	10	10	0	8
GQ04109_E03	BT119721	GTP binding Elongation factor Tu family protein	Elongation factor Tu C-terminal domain ; Elongation factor Tu domain 2	Transcribed locus, strongly similar to NP_200847.1 elongation factor 1-alpha / EF-1-alpha [Arabidopsis thaliana]	Clone WS02817_F13 unknown mRNA	similar to AT1G07930.1: GTP binding Elongation factor Tu family protein	10	10	10	10	10	10	10	10	10	10	0	8
GQ04109_H01	BT119738	RAS 5	Ras family ; Miro-like protein ; ADP-ribosylation factor family ; Gtr1/RagA G protein conserved region ; Elongation factor Tu GTP binding domain ; Signal recognition particle receptor beta subunit	Transcribed locus, strongly similar to XP_001703135.1 small rab-related GTPase [Chlamydomonas reinhardtii]	Clone WS02737_M21 unknown mRNA	similar to AT1G02130.1: RAS 5	10	10	10	10	10	10	10	10	10	10	0	8
GQ04113_N08	BT119995	VIRB2-interacting protein 2	Reticulon	Transcribed locus, moderately similar to XP_002299504.1 predicted protein [Populus trichocarpa]	Clone WS02742_F14 unknown mRNA	similar to AT1G64090.1: Reticulan like protein B3	10	10	10	10	10	10	10	10	10	10	0	8
WS00110_O01		NA	NA	NA	Transcribed locus	NA	10	10	10	10	10	10	10	10	10	10	0	8
WS0018_I05		NA	NA	NA	Transcribed locus	NA	10	10	10	10	10	10	10	10	10	10	0	8
WS0024_K09		disease resistance protein (TIR-NBS-LRR class), putative	Leucine Rich Repeat	Transcribed locus, weakly similar to NP_683486.1 leucine-rich repeat family protein [Arabidopsis thaliana]	Transcribed locus, weakly similar to NP_683486.1 leucine-rich repeat family protein [Arabidopsis thaliana]	similar to AT1G69550.1: disease resistance protein (TIR-NBS-LRR class)	10	10	10	10	10	10	10	10	10	10	0	8
WS0034_C13		NA	NA	NA	Transcribed locus	NA	10	10	10	10	10	10	10	10	10	10	0	8
WS0038_L14		NA	NA	NA	Transcribed locus, moderately similar to NP_849861.1 KCS6 (3-KETOACYL-COA SYNTHASE 6); catalytic/ transferase, transferring acyl groups other than amino-acyl groups [Arabidopsis thaliana]	NA	10	10	10	10	10	10	10	10	10	10	0	8
WS00720_D06		NA	NA	NA	Transcribed locus	NA	10	10	10	10	10	10	10	10	10	10	0	8
WS00735_K16		ubiquitin 4	Ubiquitin family ; Ubiquitin-2 like Rad60 SUMO-like	Transcribed locus, strongly similar to NP_035794.1 ubiquitin [Mus musculus]	Clone WS02916_P08 unknown mRNA	similar to AT4G05320.2: polyubiquitin 10	10	10	10	10	10	10	10	10	10	10	0	8
WS00751_D12		NA	NA	NA	Transcribed locus	NA	10	10	10	10	10	10	10	10	10	10	0	8
WS00841_D20		NA	NA	NA	Transcribed locus	NA	10	10	10	10	10	10	10	10	10	10	0	8
WS0086_I02		NA	NA	NA	Transcribed locus	NA	10	10	10	10	10	10	10	10	10	10	0	8
WS02616_M22		NA	NA	NA	Transcribed locus	NA	10	10	10	10	10	10	10	10	10	10	0	8
WS0311_M06		ubiquitin 4	Ubiquitin family ; Ubiquitin-2 like Rad60 SUMO-like	Transcribed locus, strongly similar to NP_035794.1 ubiquitin [Mus musculus]	Clone WS02916_A12 unknown mRNA	similar to AT4G05320.2: polyubiquitin 10	10	10	10	10	10	10	10	10	10	10	0	8
WS03215_H15		Ribosomal protein S21e	Ribosomal protein S21e	Transcribed locus, strongly similar to NP_198122.4 structural constituent of ribosome [Arabidopsis thaliana]	Clone WS02728_G06 unknown mRNA	similar to AT5G27700.1: Ribosomal protein S21e	10	10	10	10	10	10	10	10	10	10	0	8
WS03222_I19		ubiquitin 4	Ubiquitin family ; Ubiquitin-2 like Rad60 SUMO-like	Transcribed locus, strongly similar to NP_035794.1 ubiquitin [Mus musculus]	Clone WS02916_P08 unknown mRNA	similar to AT5G20620.1: ubiquitin 4	10	10	10	10	10	10	10	10	10	10	0	8
WS0338_N03		NA	NA	Transcribed locus, weakly similar to NP_566425.1 cysteine protease inhibitor, putative / cystatin, putative [Arabidopsis thaliana]	Clone WS02733_C10 unknown mRNA	NA	10	10	10	10	10	10	10	10	10	10	0	8
GQ0131_P21	BT101862	NA	NA	Transcribed locus	Transcribed locus	NA	8	7	8	8	8	8	8	8	7	8	1	8
GQ0133_O14	BT101943	Cystathionine beta-synthase (CBS) family protein	CBS domain	Transcribed locus, moderately similar to NP_196647.1 CBS domain-containing protein [Arabidopsis thaliana]	Clone WS02773_C13 unknown mRNA	similar to AT5G10860.1: Cystathionine beta-synthase (CBS) family protein	9	10	10	10	10	10	10	10	9	10	1	8
GQ0189_A12		NA	NA	Transcribed locus	Transcribed locus	NA	9	8	8	8	8	8	8	8	8	9	1	8
GQ02012_L04	BT102728	regulatory particle triple-A ATPase 5A	ATPase family associated with various cellular activities (AAA) ; AAA domain (dynein-related subfamily) ; AAA domain (Cdc48 subfamily) ; Holliday junction DNA helicase ruvB N-terminus	Transcribed locus, strongly similar to NP_187204.1 RPT5A (REGULATORY PARTICLE TRIPLE-A ATPASE 5A); ATPase/ calmodulin binding [Arabidopsis thaliana]	Clone WS0295_I06 unknown mRNA	similar to AT3G05530.1: regulatory particle triple-A ATPase 5A	10	9	10	10	10	10	10	10	9	10	1	8
GQ0204_N12	BT103010	DEA(D/H)-box RNA helicase family protein	Helicase conserved C-terminal domain ; DEAD/DEAH box helicase	Transcribed locus, moderately similar to NP_175911.1 DEAD box RNA helicase, putative (RH20) [Arabidopsis thaliana]	Clone WS02727_D07 unknown mRNA	similar to AT1G55150.1: DEA(D/H)-box RNA helicase family protein	10	9	10	10	10	10	10	10	9	10	1	8
GQ0205_E13	BT103030	N-terminal nucleophile aminohydrolases (Ntn hydrolases) superfamily protein	Proteasome subunit	Transcribed locus, moderately similar to NP_194858.1 PBA1; endopeptidase/ peptidase/ threonine-type endopeptidase [Arabidopsis thaliana]	Clone WS02814_K20 unknown mRNA	similar to AT4G31300.1: N-terminal nucleophile aminohydrolases (Ntn hydrolases) superfamily protein	10	9	9	9	9	9	9	9	9	10	1	8
GQ0206_N15	BT103116	ubiquitin 4	Ubiquitin family ; Ubiquitin-2 like Rad60 SUMO-like	Transcribed locus, strongly similar to NP_035794.1 ubiquitin [Mus musculus]	Clone WS02916_A12 unknown mRNA	similar to AT4G05320.2: polyubiquitin 10	9	10	10	10	10	10	10	10	9	10	1	8
GQ0208_O15	BT103226	general regulatory factor 12	14-3-3 protein	Transcribed locus, strongly similar to XP_001761013.1 predicted protein [Physcomitrella patens subsp. patens]	Clone WS02739_N02 unknown mRNA	similar to AT2G42590.3: general regulatory factor 9	10	9	10	10	10	10	10	10	9	10	1	8
GQ0256_L02	BT103549	Zinc-binding ribosomal protein family protein	Ribosomal protein L37e ; Thioredoxin	Transcribed locus, moderately similar to NP_172977.1 60S ribosomal protein L37 (RPL37A) [Arabidopsis thaliana]	Clone WS0295_A01 unknown mRNA	similar to AT1G15250.1: Zinc-binding ribosomal protein family protein	10	9	10	10	10	10	10	10	9	10	1	8
GQ02808_B04	BT104232	cytosolic NADP+-dependent isocitrate dehydrogenase	Isocitrate/isopropylmalate dehydrogenase	Transcribed locus, moderately similar to NP_001130558.1 hypothetical protein LOC100191657 [Zea mays]	Clone WS02743_C22 unknown mRNA	similar to AT1G65930.1: cytosolic NADP+-dependent isocitrate dehydrogenase	10	9	10	10	10	10	10	10	9	10	1	8
GQ02810_K04	BT104462	protein phosphatase 2A subunit A2	HEAT repeat	Transcribed locus, moderately similar to NP_001030769.1 PP2AA2 (PROTEIN PHOSPHATASE 2A SUBUNIT A2); protein phosphatase type 2A regulator [Arabidopsis thaliana]	Transcribed locus, moderately similar to NP_172790.2 PP2AA3 (PROTEIN PHOSPHATASE 2A SUBUNIT A3); binding / protein phosphatase type 2A regulator [Arabidopsis thaliana]	similar to AT3G25800.1: protein phosphatase 2A subunit A2	10	9	10	10	10	10	10	10	9	10	1	8
GQ02824_J14	BT105572	20S proteasome beta subunit D1	Proteasome subunit	Transcribed locus, moderately similar to NP_193216.1 PBD2 (20S PROTEASOME BETA SUBUNIT 2); peptidase/ threonine-type endopeptidase [Arabidopsis thaliana]	Clone WS02711_M06 unknown mRNA	similar to AT3G22630.1: 20S proteasome beta subunit D1	10	9	10	10	10	10	10	10	9	10	1	8
GQ02825_L07	BT105647	2-oxoglutarate (2OG) and Fe(II)-dependent oxygenase superfamily protein	2OG-Fe(II) oxygenase superfamily	Transcribed locus, weakly similar to NP_564109.1 oxidoreductase, 2OG-Fe(II) oxygenase family protein [Arabidopsis thaliana]	Clone WS0298_M07 unknown mRNA	similar to AT1G20270.1: 2-oxoglutarate (2OG) and Fe(II)-dependent oxygenase superfamily protein	10	9	10	10	10	10	10	10	9	10	1	8
GQ02901_B18	BT105998	unknown protein; FUNCTIONS IN: molecular_function unknown; INVOLVED IN: biological_process unknown; LOCATED IN: endomembrane system; EXPRESSED IN: 17 plant structures; EXPRESSED DURING: 10 growth stages; Has 35333 Blast hits to 34131 proteins in 2444 species: Archae - 798; Bacteria - 22429; Metazoa - 974; Fungi - 991; Plants - 531; Viruses - 0; Other Eukaryotes - 9610 (source: NCBI BLink).	NA	Transcribed locus, weakly similar to NP_201256.2 unknown protein [Arabidopsis thaliana]	Clone WS0274_J02 unknown mRNA	similar to AT5G64510.1:	10	9	10	10	10	10	10	10	9	10	1	8
GQ02904_G05	BT106172	hydroxyproline-rich glycoprotein family protein	NA	Transcribed locus, weakly similar to XP_002325401.1 predicted protein [Populus trichocarpa]	Clone WS02747_L06 unknown mRNA	similar to AT2G39050.1: hydroxyproline-rich glycoprotein family protein	10	9	10	10	10	10	10	10	9	10	1	8
GQ02906_O06	BT106300	MMS ZWEI homologue 3	Ubiquitin-conjugating enzyme	Transcribed locus, moderately similar to NP_565834.1 ubiquitin-conjugating enzyme family protein [Arabidopsis thaliana]	Clone WS02730_D12 unknown mRNA	similar to AT3G52560.1: ubiquitin E2 variant 1D-4	10	9	10	10	10	10	10	10	9	10	1	8
GQ03003_L12	BT106513	cystatin B	Cystatin domain	Transcribed locus, weakly similar to NP_566425.1 cysteine protease inhibitor, putative / cystatin, putative [Arabidopsis thaliana]	Clone WS02733_C10 unknown mRNA	similar to AT3G12490.2: cystatin B	9	10	10	10	10	10	10	10	9	10	1	8
GQ03009_K11	BT106742	ADP-ribosylation factor A1E	ADP-ribosylation factor family ; Signal recognition particle receptor beta subunit ; Ras family ; G-protein alpha subunit ; Gtr1/RagA G protein conserved region ; Miro-like protein	Transcribed locus, strongly similar to XP_001690893.1 small ARF-related GTPase [Chlamydomonas reinhardtii]	Clone WS02710_B07 unknown mRNA	similar to AT1G10630.1: ADP-ribosylation factor A1F	10	9	10	10	10	10	10	10	9	10	1	8
GQ03012_N24	BT106887	Pyruvate kinase family protein	Pyruvate kinase, barrel domain	Transcribed locus, moderately similar to NP_196474.1 pyruvate kinase, putative [Arabidopsis thaliana]	Clone WS02740_B19 unknown mRNA	similar to AT5G08570.1: Pyruvate kinase family protein	10	9	10	10	10	10	10	10	9	10	1	8
GQ03104_M04	BT107229	Clathrin adaptor complexes medium subunit family protein	Adaptor complexes medium subunit family ; Clathrin adaptor complex small chain	Transcribed locus, strongly similar to NP_176277.1 HAP13 (HAPLESS 13); protein binding [Arabidopsis thaliana]	Clone WS0293_H23 unknown mRNA	similar to AT1G60780.1: Clathrin adaptor complexes medium subunit family protein	10	9	10	10	10	10	10	10	9	10	1	8
GQ03105_H16	BT107299	phytoene desaturation 1	NA	Transcribed locus, moderately similar to XP_001756086.1 predicted protein [Physcomitrella patens subsp. patens]	Clone WS02751_M23 unknown mRNA	similar to AT1G06570.1: phytoene desaturation 1	9	10	10	10	10	10	10	10	9	10	1	8
GQ03107_D23	BT107414	general regulatory factor 12	14-3-3 protein	Transcribed locus, moderately similar to XP_001764363.1 predicted protein [Physcomitrella patens subsp. patens]	Clone WS0292_N15 unknown mRNA	similar to AT1G26480.1: general regulatory factor 12	10	9	10	10	10	10	10	10	9	10	1	8
GQ03207_F21	BT109339	Sec14p-like phosphatidylinositol transfer family protein	CRAL/TRIO domain	Transcribed locus, weakly similar to XP_002268764.1 PREDICTED: hypothetical protein [Vitis vinifera]	Transcribed locus, weakly similar to XP_002327277.1 predicted protein [Populus trichocarpa]	similar to AT1G30690.1: Sec14p-like phosphatidylinositol transfer family protein	10	9	10	10	10	10	10	10	9	10	1	8
GQ03210_A11	BT109562	alfin-like 5	Domain of unknown function (DUF3594) ; PHD-finger	Transcribed locus, moderately similar to XP_002276418.1 PREDICTED: hypothetical protein isoform 2 [Vitis vinifera]	Clone WS02735_I08 unknown mRNA	similar to AT5G20510.1: alfin-like 5	10	9	10	10	10	10	10	10	9	10	1	8
GQ03212_B02	BT109755	ADP-ribosylation factor A1E	ADP-ribosylation factor family ; Signal recognition particle receptor beta subunit ; Ras family ; G-protein alpha subunit ; Gtr1/RagA G protein conserved region ; Miro-like protein	Transcribed locus, strongly similar to NP_177206.1 ARFA1D; GTP binding / phospholipase activator/ protein binding [Arabidopsis thaliana]	Clone WS02747_H08 unknown mRNA	similar to AT1G10630.1: ADP-ribosylation factor A1F	9	10	10	10	10	10	10	10	9	10	1	8
GQ03223_C19	BT110537	dynamin-like protein	Dynamin central region ; Dynamin family ; Dynamin GTPase effector domain	Transcribed locus, moderately similar to NP_851120.1 ADL1 (ARABIDOPSIS DYNAMIN-LIKE PROTEIN); GTP binding / GTPase/ protein binding [Arabidopsis thaliana]	Clone WS02748_C14 unknown mRNA	similar to AT5G42080.1: dynamin-like protein	10	9	10	10	10	10	10	10	9	10	1	8
GQ03232_E11	BT111068	glyceraldehyde-3-phosphate dehydrogenase C subunit 1	Glyceraldehyde 3-phosphate dehydrogenase, C-terminal domain ; Glyceraldehyde 3-phosphate dehydrogenase, NAD binding domain	Transcribed locus, strongly similar to NP_172801.1 GAPC2 (GLYCERALDEHYDE-3-PHOSPHATE DEHYDROGENASE C2); NAD or NADH binding / binding / catalytic/ glyceraldehyde-3-phosphate dehydrogenase (phosphorylating)/ glyceraldehyde-3-phosphate dehydrogenase [Arabidopsis thaliana]	Clone WS02727_F11 unknown mRNA	similar to AT3G04120.1: glyceraldehyde-3-phosphate dehydrogenase C subunit 1	9	10	10	10	10	10	10	10	9	10	1	8
GQ03234_I09	BT111223	ubiquitin-conjugating enzyme 16	Ubiquitin-conjugating enzyme	Transcribed locus, strongly similar to NP_565110.1 UBC16 (ubiquitin-conjugating enzyme 16); small conjugating protein ligase/ ubiquitin-protein ligase [Arabidopsis thaliana]	Clone WS0291_E21 unknown mRNA	similar to AT1G75440.1: ubiquitin-conjugating enzyme 16	10	9	10	10	10	10	10	10	9	10	1	8
GQ03312_I20	BT112251	NA	NA	NA	Transcribed locus	NA	10	9	10	10	10	10	10	10	9	10	1	8
GQ03316_L15	BT112520	RAB GTPase homolog 8A	Ras family ; Miro-like protein ; ADP-ribosylation factor family ; Gtr1/RagA G protein conserved region ; Elongation factor Tu GTP binding domain	Transcribed locus, strongly similar to NP_200792.1 Ras-related GTP-binding family protein [Arabidopsis thaliana]	Clone WS0272_O15 unknown mRNA	similar to AT3G46060.1: RAB GTPase homolog 8A	9	8	9	9	9	9	9	9	8	9	1	8
GQ03320_O13	BT112783	Ribosomal protein L16p/L10e family protein	Ribosomal protein L16p/L10e	Wilm's tumor supressor homolog (lp20)	Clone WS02916_J07 unknown mRNA	similar to AT1G26910.1: Ribosomal protein L16p/L10e family protein	10	9	10	10	10	10	10	10	9	10	1	8
GQ03323_E19	BT112956	casein kinase 1-like protein 2	Protein kinase domain ; Protein tyrosine kinase	Transcribed locus, moderately similar to XP_001784922.1 predicted protein [Physcomitrella patens subsp. patens]	Clone WS02917_B06 unknown mRNA	similar to AT1G72710.1: casein kinase 1-like protein 2	8	8	9	9	9	9	9	9	8	9	1	8
GQ03601_M03	BT114764	Stabilizer of iron transporter SufD / Polynucleotidyl transferase	Piwi domain	Transcribed locus, strongly similar to NP_001174050.1 Os04g0566500 [Oryza sativa Japonica Group]	Clone WS04719_H12 unknown mRNA	similar to AT1G48410.1: Stabilizer of iron transporter SufD / Polynucleotidyl transferase	10	9	10	10	10	10	10	10	9	10	1	8
GQ03701_F12	BT115542	NA	NA	Transcribed locus	Transcribed locus	similar to AT2G01050.1: zinc ion binding;nucleic acid binding	10	9	10	10	10	10	10	10	9	10	1	8
GQ03709_C22	BT115943	peroxisomal NAD-malate dehydrogenase 1	lactate/malate dehydrogenase, alpha/beta C-terminal domain ; lactate/malate dehydrogenase, NAD binding domain	Transcribed locus, moderately similar to NP_001067346.2 Os12g0632700 [Oryza sativa Japonica Group]	Clone WS02727_O06 unknown mRNA	similar to AT2G22780.1: peroxisomal NAD-malate dehydrogenase 1	9	9	10	10	10	10	10	10	9	10	1	8
GQ03715_C05	BT116275	basic transcription factor 3	NAC domain	Transcribed locus, moderately similar to XP_002265041.1 PREDICTED: hypothetical protein [Vitis vinifera]	Clone WS02747_K03 unknown mRNA	similar to AT1G17880.1: basic transcription factor 3	10	9	10	10	10	10	10	10	9	10	1	8
GQ03717_K05	BT116379	Ribosomal protein S25 family protein	S25 ribosomal protein	Transcribed locus, strongly similar to NP_179752.1 40S ribosomal protein S25 (RPS25B) [Arabidopsis thaliana]	Clone WS02714_P18 unknown mRNA	similar to AT2G16360.1: Ribosomal protein S25 family protein	10	9	10	10	10	10	10	10	9	10	1	8
GQ03719_H24	BT116482	calnexin 1	Calreticulin family	Transcribed locus, moderately similar to NP_200987.1 calnexin 1 (CNX1) [Arabidopsis thaliana]	Clone WS02924_L06 unknown mRNA	similar to AT5G61790.1: calnexin 1	9	9	10	10	10	10	10	10	9	10	1	8
GQ03811_C12	BT117019	ubiquitin-conjugating enzyme 10	Ubiquitin-conjugating enzyme ; RWD domain	Transcribed locus, strongly similar to NP_564828.1 ubiquitin-conjugating enzyme, putative [Arabidopsis thaliana]	Clone WS02718_B23 unknown mRNA	similar to AT1G64230.1: ubiquitin-conjugating enzyme 28	9	9	10	10	10	10	10	10	9	10	1	8
GQ03813_F22	BT117130	HR-like lesion-inducing protein-related	HR-like lesion-inducing ; DoxX	Transcribed locus, weakly similar to XP_001775738.1 predicted protein [Physcomitrella patens subsp. patens]	Clone WS0296_D13 unknown mRNA	similar to AT4G14420.1: HR-like lesion-inducing protein-related	10	9	10	10	10	10	10	10	9	10	1	8
GQ04001_H17	BT118040	NA	NA	Transcribed locus, weakly similar to XP_001699678.1 proline-glycine-tyrosine rich protein [Chlamydomonas reinhardtii]	Clone WS0294_F06 unknown mRNA	NA	10	9	10	10	10	10	10	10	9	10	1	8
GQ04007_L24	BT118565	dolichyl-diphosphooligosaccharide-protein glycosyltransferase 48kDa subunit family protein	Oligosaccharyltransferase 48 kDa subunit beta	Transcribed locus, moderately similar to NP_569038.1 DGL1; dolichyl-diphosphooligosaccharide-protein glycotransferase [Arabidopsis thaliana]	Clone WS02813_O14 unknown mRNA	similar to AT5G66680.1: dolichyl-diphosphooligosaccharide-protein glycosyltransferase 48kDa subunit family protein	10	9	10	10	10	10	10	10	9	10	1	8
GQ04108_H06	BT119658	sumo conjugation enzyme 1	Ubiquitin-conjugating enzyme	Transcribed locus, strongly similar to NP_001048802.1 Os03g0123100 [Oryza sativa Japonica Group]	Clone WS0273_F01 unknown mRNA	similar to AT3G57870.1: sumo conjugation enzyme 1	7	7	8	8	8	8	8	8	7	8	1	8
GQ04109_N21	BT119773	TCP-1/cpn60 chaperonin family protein	TCP-1/cpn60 chaperonin family	Transcribed locus, moderately similar to NP_197589.1 chaperonin, putative [Arabidopsis thaliana]	Clone WS0444_C01 unknown mRNA	similar to AT5G20890.1: TCP-1/cpn60 chaperonin family protein	10	9	10	10	10	10	10	10	9	10	1	8
GQ0026_M21	BT100594	NA	NA	NA	Transcribed locus	NA	10	9	10	9	10	10	10	10	9	10	1	8
GQ0035_E06	BT100652	NA	NA	Transcribed locus, weakly similar to XP_002666915.1 PREDICTED: Ewsr1b protein-like [Danio rerio]	Clone WS0471_A13 unknown mRNA	NA	8	8	8	9	9	9	9	8	8	9	1	8
GQ00411_N04	BT100709	Protein of unknown function (DUF810)	Protein of unknown function (DUF810)	Transcribed locus	Clone WS0291_M07 unknown mRNA	similar to AT5G06970.1: Protein of unknown function (DUF810)	10	10	10	10	10	10	10	9	9	10	1	8
GQ0061_A08	BT100967	translocase of outer membrane 20 kDa subunit 3	Plant specific mitochondrial import receptor subunit TOM20	Transcribed locus, moderately similar to XP_002269795.1 PREDICTED: hypothetical protein [Vitis vinifera]	Clone WS0272_C06 unknown mRNA	similar to AT1G27390.1: translocase outer membrane 20-2	10	10	10	10	10	10	10	9	9	10	1	8
GQ0063_G14	BT101005	NA	NA	NA	Transcribed locus	NA	10	9	9	9	9	9	10	10	9	10	1	8
GQ0066_E19	BT101067	histone H1-3	linker histone H1 and H5 family	Transcribed locus, weakly similar to XP_002282346.1 PREDICTED: hypothetical protein [Vitis vinifera]	Transcribed locus, weakly similar to XP_002466284.1 hypothetical protein SORBIDRAFT_01g005010 [Sorghum bicolor]	similar to AT2G18050.1: histone H1-3	10	10	10	10	10	9	10	10	9	10	1	8
GQ0071_B07	BT101174	FUNCTIONS IN: molecular_function unknown; INVOLVED IN: biological_process unknown; LOCATED IN: chloroplast; EXPRESSED IN: 22 plant structures; EXPRESSED DURING: 13 growth stages; BEST Arabidopsis thaliana protein match is: cobalt ion binding (TAIR:AT1G71310.1); Has 1807 Blast hits to 1807 proteins in 277 species: Archae - 0; Bacteria - 0; Metazoa - 736; Fungi - 347; Plants - 385; Viruses - 0; Oth…	NA	Transcribed locus, moderately similar to NP_199598.1 unknown protein [Arabidopsis thaliana]	Transcribed locus, moderately similar to XP_001780974.1 predicted protein [Physcomitrella patens subsp. patens]	similar to AT5G47870.1:	10	10	10	10	10	10	9	10	9	10	1	8
GQ01311_I04	BT101720	NA	NA	Transcribed locus, moderately similar to NP_001061018.1 Os08g0155000 [Oryza sativa Japonica Group]	Clone WS02930_M03 unknown mRNA	NA	10	10	10	10	10	10	9	9	9	10	1	8
GQ0132_C05	BT101870	eukaryotic initiation factor 4A-III	Helicase conserved C-terminal domain	Transcribed locus, strongly similar to XP_001785785.1 predicted protein [Physcomitrella patens subsp. patens]	Clone WS02728_N23 unknown mRNA	similar to AT3G19760.1: eukaryotic initiation factor 4A-III	10	9	10	10	10	10	10	9	9	10	1	8
GQ0132_I09	BT101891	RNA-binding (RRM/RBD/RNP motifs) family protein	RNA recognition motif. (a.k.a. RRM, RBD, or RNP domain)	Transcribed locus, moderately similar to XP_002285479.1 PREDICTED: hypothetical protein [Vitis vinifera]	Clone WS0471_H03 unknown mRNA	similar to AT5G19350.1: RNA-binding (RRM/RBD/RNP motifs) family protein	10	9	10	10	10	10	10	9	9	10	1	8
GQ0132_O14	BT101904	Rad23 UV excision repair protein family	UBA/TS-N domain ; XPC-binding domain ; Ubiquitin family ; Ubiquitin-2 like Rad60 SUMO-like	Transcribed locus, weakly similar to NP_198663.1 DNA repair protein RAD23, putative [Arabidopsis thaliana]	Clone WS0278_N01 unknown mRNA	similar to AT1G79650.1: Rad23 UV excision repair protein family	10	9	10	10	9	10	10	10	9	10	1	8
GQ0163_O15		NAD(P)-binding Rossmann-fold superfamily protein	NAD dependent epimerase/dehydratase family ; 3-beta hydroxysteroid dehydrogenase/isomerase family ; Male sterility protein ; NmrA-like family ; KR domain ; short chain dehydrogenase	Transcribed locus, moderately similar to NP_197445.1 cinnamyl-alcohol dehydrogenase, putative (CAD) [Arabidopsis thaliana]	Clone WS02729_F21 unknown mRNA	similar to AT5G19440.1: NAD(P)-binding Rossmann-fold superfamily protein	8	9	8	8	8	8	8	9	8	9	1	8
GQ0165_C20	BT102051	Protein of unknown function (DUF1000)	C-terminal proteasome-interacting domain of thioredoxin-like	Transcribed locus, moderately similar to XP_002278320.1 PREDICTED: hypothetical protein [Vitis vinifera]	Clone WS02747_P21 unknown mRNA	similar to AT3G04780.1: Protein of unknown function (DUF1000)	10	9	10	9	10	10	10	9	9	10	1	8
GQ0165_G13	BT102063	Lactoylglutathione lyase / glyoxalase I family protein	Glyoxalase-like domain ; Glyoxalase/Bleomycin resistance protein/Dioxygenase superfamily	Transcribed locus, weakly similar to XP_001774852.1 predicted protein [Physcomitrella patens subsp. patens]	Clone WS02768_O24 unknown mRNA	similar to AT5G48480.1: Lactoylglutathione lyase / glyoxalase I family protein	10	10	9	10	10	10	10	10	9	10	1	8
GQ0182_H10	BT102359	ATPase, F0/V0 complex, subunit C protein	ATP synthase subunit C	Transcribed locus, strongly similar to NP_564098.2 AVA-P2; ATPase/ proton-transporting ATPase, rotational mechanism [Arabidopsis thaliana]	Clone WS02917_E06 unknown mRNA	similar to AT1G19910.1: ATPase, F0/V0 complex, subunit C protein	9	9	10	10	10	10	10	9	9	10	1	8
GQ0185_F11		NA	NA	Transcribed locus, weakly similar to XP_002265108.1 PREDICTED: hypothetical protein [Vitis vinifera]	Clone WS02758_O16 unknown mRNA	NA	9	9	9	9	8	9	9	8	8	9	1	8
GQ0196_L24	BT102567	NA	NA	Transcribed locus, moderately similar to XP_001754422.1 predicted protein [Physcomitrella patens subsp. patens]	Clone WS02768_F15 unknown mRNA	NA	10	9	9	10	10	10	9	9	9	10	1	8
GQ0196_P13	BT102575	copper/zinc superoxide dismutase 2	Copper/zinc superoxide dismutase (SODC)	Transcribed locus, moderately similar to XP_002331456.1 predicted protein [Populus trichocarpa]	Clone WS02722_N06 unknown mRNA	similar to AT2G28190.1: copper/zinc superoxide dismutase 2	10	10	10	9	10	10	10	10	9	10	1	8
GQ0201_L21	BT102856	NAC domain containing protein 2	No apical meristem (NAM) protein	Transcribed locus	Transcribed locus	similar to AT5G04410.1: NAC domain containing protein 2	9	9	9	9	9	9	10	9	9	10	1	8
GQ02011_N05		ubiquitin 4	Ubiquitin family ; Ubiquitin-2 like Rad60 SUMO-like	Transcribed locus, strongly similar to NP_035794.1 ubiquitin [Mus musculus]	Clone WS02916_A12 unknown mRNA	similar to AT4G05320.2: polyubiquitin 10	10	10	10	10	10	9	10	10	9	10	1	8
GQ02015_L09	BT102782	NA	NA	Transcribed locus	Transcribed locus, weakly similar to NP_001045195.1 Os01g0916600 [Oryza sativa Japonica Group]	NA	10	9	10	9	10	10	9	10	9	10	1	8
GQ0202_I06	BT102891	ubiquitin 4	Ubiquitin family ; Ubiquitin-2 like Rad60 SUMO-like	Transcribed locus, strongly similar to NP_035794.1 ubiquitin [Mus musculus]	Clone WS02916_A12 unknown mRNA	similar to AT4G05320.2: polyubiquitin 10	10	10	10	10	10	10	9	10	9	10	1	8
GQ0204_H20	BT102989	Ribosomal protein L2 family	Ribosomal Proteins L2, C-terminal domain ; Ribosomal Proteins L2, RNA binding domain	Transcribed locus, strongly similar to NP_179393.1 EMB2296 (embryo defective 2296); structural constituent of ribosome [Arabidopsis thaliana]	Clone WS0291_N13 unknown mRNA	similar to AT4G36130.1: Ribosomal protein L2 family	10	9	10	9	10	10	10	10	9	10	1	8
GQ02510_G12	BT103356	eukaryotic elongation factor 5A-1	Eukaryotic elongation factor 5A hypusine, DNA-binding OB fold	Transcribed locus, strongly similar to XP_002312268.1 predicted protein [Populus trichocarpa]	Clone WS02921_C01 unknown mRNA	similar to AT1G13950.1: eukaryotic elongation factor 5A-1	10	10	10	10	10	10	10	9	9	10	1	8
GQ02510_L21	BT103360	N-terminal nucleophile aminohydrolases (Ntn hydrolases) superfamily protein	Proteasome subunit ; Proteasome subunit A N-terminal signature	Transcribed locus, strongly similar to NP_001077845.1 20S proteasome alpha subunit B, putative [Arabidopsis thaliana]	Clone WS0282_I18 unknown mRNA	similar to AT1G16470.1: proteasome subunit PAB1	10	9	10	9	10	10	10	10	9	10	1	8
GQ0254_O19	BT103481	ubiquitin-conjugating enzyme 11	Ubiquitin-conjugating enzyme	Transcribed locus, strongly similar to NP_564828.1 ubiquitin-conjugating enzyme, putative [Arabidopsis thaliana]	Clone WS02718_B23 unknown mRNA	similar to AT1G64230.1: ubiquitin-conjugating enzyme 28	9	9	10	10	10	10	10	9	9	10	1	8
GQ0255_P12	BT103517	RAN binding protein 1	RanBP1 domain	Transcribed locus, moderately similar to XP_002465415.1 hypothetical protein SORBIDRAFT_01g038390 [Sorghum bicolor]	Clone WS02756_J20 unknown mRNA	similar to AT5G58590.1: RAN binding protein 1	10	10	10	10	10	9	10	10	9	10	1	8
GQ0258_K12	BT103602	NA	NA	Transcribed locus, moderately similar to NP_001061018.1 Os08g0155000 [Oryza sativa Japonica Group]	Transcribed locus	NA	10	10	10	10	10	10	9	9	9	10	1	8
GQ02808_G06	BT104265	histone B2	Core histone H2A/H2B/H3/H4 ; Histone-like transcription factor (CBF/NF-Y) and archaeal histone	Transcribed locus, strongly similar to NP_190189.1 HTB11; DNA binding [Arabidopsis thaliana]	Clone WS02913_F12 unknown mRNA	similar to AT1G07790.1: Histone superfamily protein	10	9	9	9	9	9	10	10	9	10	1	8
GQ02809_K09	BT104370	Aconitase/3-isopropylmalate dehydratase protein	Aconitase C-terminal domain	Transcribed locus, moderately similar to XP_002303495.1 predicted protein [Populus trichocarpa]	Clone WS02729_E12 unknown mRNA	similar to AT2G43090.1: Aconitase/3-isopropylmalate dehydratase protein	10	10	10	10	10	9	10	10	9	10	1	8
GQ02810_O09	BT104481	ferritin 2	Ferritin-like domain	Ferritin	Clone WS02759_K22 unknown mRNA	similar to AT3G11050.1: ferritin 2	10	9	10	9	9	10	10	10	9	10	1	8
GQ02811_I20	BT104532	arginine/serine-rich splicing factor 35	RNA recognition motif. (a.k.a. RRM, RBD, or RNP domain)	Transcribed locus, weakly similar to XP_002267297.1 PREDICTED: hypothetical protein [Vitis vinifera]	Clone WS02776_K15 unknown mRNA	similar to AT4G25500.1: arginine/serine-rich splicing factor 35	9	10	9	9	9	10	10	9	9	10	1	8
GQ02811_M07	BT104554	alfin-like 4	Domain of unknown function (DUF3594) ; PHD-finger	Transcribed locus, moderately similar to XP_002280895.1 PREDICTED: hypothetical protein [Vitis vinifera]	Clone WS0295_J22 unknown mRNA	similar to AT5G20510.1: alfin-like 5	10	9	9	9	9	9	10	10	9	10	1	8
GQ02813_E14	BT104669	NA	NA	Transcribed locus	Clone WS02763_F16 unknown mRNA	NA	9	10	9	9	10	10	10	9	9	10	1	8
GQ02813_G02	BT104676	FUNCTIONS IN: molecular_function unknown; INVOLVED IN: biological_process unknown; LOCATED IN: endomembrane system; EXPRESSED IN: 24 plant structures; EXPRESSED DURING: 15 growth stages; CONTAINS InterPro DOMAIN/s: Reactive oxygen species modulator 1 (InterPro:IPR018450); Has 192 Blast hits to 192 proteins in 80 species: Archae - 0; Bacteria - 0; Metazoa - 139; Fungi - 6; Plants - 39; Viruses - 0…	Reactive mitochondrial oxygen species modulator 1	Transcribed locus, moderately similar to XP_002313992.1 predicted protein [Populus trichocarpa]	Clone WS02766_D14 unknown mRNA	similar to AT3G07910.1:	10	10	10	9	10	10	10	9	9	10	1	8
GQ02813_K07	BT104698	translocase of outer membrane 20 kDa subunit 3	Plant specific mitochondrial import receptor subunit TOM20	Transcribed locus, moderately similar to XP_002269795.1 PREDICTED: hypothetical protein [Vitis vinifera]	Clone WS02769_O22 unknown mRNA	similar to AT1G27390.1: translocase outer membrane 20-2	9	9	9	10	10	10	10	9	9	10	1	8
GQ02814_B05	BT104724	HIS triad family protein 3	HIT domain ; Scavenger mRNA decapping enzyme C-term binding	Transcribed locus, moderately similar to NP_567038.1 zinc-binding protein, putative / protein kinase C inhibitor, putative [Arabidopsis thaliana]	Clone WS02734_D22 unknown mRNA	similar to AT3G56490.1: HIS triad family protein 3	9	10	9	9	10	10	9	9	9	10	1	8
GQ02816_L06	BT104932	20S proteasome beta subunit G1	Proteasome subunit	Transcribed locus, moderately similar to NP_176040.1 PBG1; peptidase/ threonine-type endopeptidase [Arabidopsis thaliana]	Clone WS02710_G23 unknown mRNA	similar to AT1G56450.1: 20S proteasome beta subunit G1	10	10	9	10	10	10	9	9	9	10	1	8
GQ02817_A15	BT104960	RNA ligase/cyclic nucleotide phosphodiesterase family protein	Cyclic phosphodiesterase-like protein	Transcribed locus, weakly similar to NP_001056055.1 Os05g0517900 [Oryza sativa (japonica cultivar-group)]	Clone WS02751_H10 unknown mRNA	similar to AT4G18930.1: RNA ligase/cyclic nucleotide phosphodiesterase family protein	9	9	10	9	10	9	10	9	9	10	1	8
GQ02817_H13	BT104992	Proteinase inhibitor, propeptide	Peptidase inhibitor I9	Transcribed locus, weakly similar to NP_001055634.1 Os05g0432700 [Oryza sativa Japonica Group]	Clone WS0272_E18 unknown mRNA	similar to AT1G71950.1: Proteinase inhibitor, propeptide	9	10	10	10	10	10	10	9	9	10	1	8
GQ02817_N10	BT105033	Ribosomal protein L14p/L23e family protein	Ribosomal protein L14p/L23e	Transcribed locus, strongly similar to NP_180895.1 60S ribosomal protein L23 (RPL23B) [Arabidopsis thaliana]	Clone WS02817_A08 unknown mRNA	similar to AT2G33370.1: Ribosomal protein L14p/L23e family protein	10	9	10	9	10	10	10	10	9	10	1	8
GQ02819_J04	BT105197	RNA-binding KH domain-containing protein	KH domain	Transcribed locus, weakly similar to XP_002278367.1 PREDICTED: hypothetical protein [Vitis vinifera]	Clone WS04714_A11 unknown mRNA	similar to AT5G64390.1: RNA-binding KH domain-containing protein	10	9	10	10	10	10	10	9	9	10	1	8
GQ02819_O18	BT105224	Ribosomal protein S14p/S29e family protein	Ribosomal protein S14p/S29e	Transcribed locus, moderately similar to NP_189984.1 40S ribosomal protein S29 (RPS29A) [Arabidopsis thaliana]	Clone WS02760_H08 unknown mRNA	similar to AT3G44010.1: Ribosomal protein S14p/S29e family protein	10	9	10	9	10	10	10	10	9	10	1	8
GQ02824_M12	BT105590	Zinc-binding ribosomal protein family protein	Ribosomal L37ae protein family	Transcribed locus, strongly similar to NP_001043868.1 Os01g0679700 [Oryza sativa Japonica Group]	Clone WS02771_H20 unknown mRNA	similar to AT3G10950.1: Zinc-binding ribosomal protein family protein	10	9	10	9	10	10	10	10	9	10	1	8
GQ02825_I15	BT105636	unknown protein; Has 30201 Blast hits to 17322 proteins in 780 species: Archae - 12; Bacteria - 1396; Metazoa - 17338; Fungi - 3422; Plants - 5037; Viruses - 0; Other Eukaryotes - 2996 (source: NCBI BLink).	NA	Transcribed locus, weakly similar to XP_002305896.1 predicted protein [Populus trichocarpa]	Clone WS02758_C21 unknown mRNA	similar to AT5G16550.1:	9	9	9	10	10	10	10	9	9	10	1	8
GQ02825_J06	BT105639	RNA-binding KH domain-containing protein	KH domain	Transcribed locus	Clone WS0272_C05 unknown mRNA	similar to AT3G04610.1: RNA-binding KH domain-containing protein	9	8	9	8	9	8	9	8	8	9	1	8
GQ02826_E24	BT105693	Histone superfamily protein	Core histone H2A/H2B/H3/H4 ; TATA box binding protein associated factor (TAF)	Transcribed locus, strongly similar to NP_524352.1 histone H4 replacement, isoform C [Drosophila melanogaster]	Clone WS0279_K16 unknown mRNA	similar to AT1G07660.1: Histone superfamily protein	10	10	10	10	10	10	9	9	9	10	1	8
GQ02829_P06	BT105909	Protein of unknown function (DUF707)	Protein of unknown function (DUF707)	Transcribed locus, moderately similar to NP_001141373.1 hypothetical protein LOC100273464 [Zea mays]	Clone WS02742_A04 unknown mRNA	similar to AT3G27470.1: Protein of unknown function (DUF707)	9	9	10	10	9	9	10	10	9	10	1	8
GQ02830_B06	BT105917	NA	NA	Transcribed locus, strongly similar to NP_001044640.2 Os01g0819400 [Oryza sativa Japonica Group]	Clone WS02729_D18 unknown mRNA	NA	10	9	10	10	10	9	10	9	9	10	1	8
GQ02830_G18	BT105950	IQ-domain 2	NA	Transcribed locus, weakly similar to XP_002315283.1 predicted protein [Populus trichocarpa]	Clone WS02769_G16 unknown mRNA	similar to AT5G03040.1: IQ-domain 2	9	9	10	10	10	9	9	9	9	10	1	8
GQ02830_I01	BT105961	TIFY domain/Divergent CCT motif family protein	tify domain ; Divergent CCT motif	Transcribed locus, weakly similar to NP_001054103.1 Os04g0653000 [Oryza sativa Japonica Group]	Clone WS0287_A16 unknown mRNA	similar to AT1G19180.1: jasmonate-zim-domain protein 1	9	9	10	10	10	9	10	10	9	10	1	8
GQ02830_M14	BT105977	20S proteasome alpha subunit C1	Proteasome subunit ; Proteasome subunit A N-terminal signature	Transcribed locus, moderately similar to NP_188850.1 PAC1; endopeptidase/ peptidase/ threonine-type endopeptidase [Arabidopsis thaliana]	Clone WS0276_M22 unknown mRNA	similar to AT3G22110.1: 20S proteasome alpha subunit C1	10	9	10	10	10	9	10	10	9	10	1	8
GQ02901_E17	BT106007	Bax inhibitor-1 family protein	Inhibitor of apoptosis-promoting Bax1	Transcribed locus, weakly similar to NP_567466.1 unknown protein [Arabidopsis thaliana]	Clone WS0284_A19 unknown mRNA	similar to AT4G15470.1: Bax inhibitor-1 family protein	9	10	10	10	10	10	10	9	9	10	1	8
GQ02901_J23	BT106028	sterol methyltransferase 2	Sterol methyltransferase C-terminal ; Methyltransferase domain	Transcribed locus, moderately similar to XP_001772233.1 predicted protein [Physcomitrella patens subsp. patens]	Clone WS02710_I13 unknown mRNA	similar to AT1G20330.1: sterol methyltransferase 2	10	10	10	9	9	9	10	9	9	10	1	8
GQ02902_A07	BT106049	A20/AN1-like zinc finger family protein	AN1-like Zinc finger ; A20-like zinc finger	Transcribed locus, weakly similar to NP_190848.1 zinc finger (AN1-like) family protein [Arabidopsis thaliana]	Clone WS0278_L03 unknown mRNA	similar to AT1G51200.1: A20/AN1-like zinc finger family protein	9	10	10	10	10	10	10	9	9	10	1	8
GQ02903_I11	BT106128	zinc transporter 5 precursor	ZIP Zinc transporter	Transcribed locus, weakly similar to XP_002264621.1 PREDICTED: hypothetical protein isoform 1 [Vitis vinifera]	Clone WS0272_K15 unknown mRNA	similar to AT1G05300.1: zinc transporter 5 precursor	10	10	10	10	10	10	10	9	9	10	1	8
GQ02904_G13	BT106175	vacuolar H+-ATPase subunit E isoform 3	ATP synthase (E/31 kDa) subunit	Transcribed locus, moderately similar to XP_002274995.1 PREDICTED: hypothetical protein [Vitis vinifera]	Clone WS02750_E21 unknown mRNA	similar to AT4G11150.1: vacuolar ATP synthase subunit E1	9	9	10	9	9	10	10	10	9	10	1	8
GQ02904_H04	BT106177	multiprotein bridging factor 1B	Multiprotein bridging factor 1 ; Helix-turn-helix	Transcribed locus, moderately similar to NP_001061647.1 Os08g0366100 [Oryza sativa Japonica Group]	Clone WS02741_O21 unknown mRNA	similar to AT3G58680.1: multiprotein bridging factor 1B	10	10	10	10	10	10	9	10	9	10	1	8
GQ02904_N07	BT106197	SecY protein transport family protein	SecY translocase ; Plug domain of Sec61p	Transcribed locus, strongly similar to NP_180972.1 protein transport protein sec61, putative [Arabidopsis thaliana]	Clone WS02736_J13 unknown mRNA	similar to AT2G34250.1: SecY protein transport family protein	10	9	10	10	10	9	10	9	9	10	1	8
GQ02904_P02	BT106205	60S acidic ribosomal protein family	60s Acidic ribosomal protein	Transcribed locus, moderately similar to XP_002269613.1 PREDICTED: hypothetical protein [Vitis vinifera]	Clone WS02910_H17 unknown mRNA	NA	10	10	9	10	10	9	10	10	9	10	1	8
GQ02905_J13	BT106231	arginine decarboxylase 1	Pyridoxal-dependent decarboxylase, C-terminal sheet domain ; Pyridoxal-dependent decarboxylase, pyridoxal binding domain	NA	Clone WS02719_C05 unknown mRNA	similar to AT4G34710.1: arginine decarboxylase 2	10	9	10	9	9	10	10	9	9	10	1	8
GQ02906_H02	BT106279	Eukaryotic protein of unknown function (DUF872)	Eukaryotic protein of unknown function (DUF872)	Transcribed locus, moderately similar to NP_194714.1 unknown protein [Arabidopsis thaliana]	Clone WS02810_N06 unknown mRNA	similar to AT4G29850.1: Eukaryotic protein of unknown function (DUF872)	8	8	9	8	9	8	9	9	8	9	1	8
GQ02906_P05	BT106305	glutamine synthase clone R1	Glutamine synthetase, catalytic domain	Transcribed locus, strongly similar to NP_198576.1 ATGSR1; copper ion binding / glutamate-ammonia ligase [Arabidopsis thaliana]	Clone WS02750_C05 unknown mRNA	similar to AT5G37600.1: glutamine synthase clone R1	10	10	10	10	10	10	10	9	9	10	1	8
GQ02907_N16	BT106345	Insulinase (Peptidase family M16) protein	Insulinase (Peptidase family M16) ; Peptidase M16 inactive domain	Transcribed locus, moderately similar to XP_002284370.1 PREDICTED: hypothetical protein [Vitis vinifera]	Transcribed locus, moderately similar to NP_186858.1 mitochondrial processing peptidase beta subunit, putative [Arabidopsis thaliana]	similar to AT3G02090.1: Insulinase (Peptidase family M16) protein	10	10	9	10	10	10	10	10	9	10	1	8
GQ02908_K06	BT106383	NA	NA	Transcribed locus	Clone WS0286_N13 unknown mRNA	NA	8	8	8	7	8	8	7	8	7	8	1	8
GQ03001_G01	BT106423	translocase inner membrane subunit 17-2	Tim17/Tim22/Tim23/Pmp24 family	Transcribed locus, moderately similar to XP_002283637.1 PREDICTED: hypothetical protein [Vitis vinifera]	Transcribed locus, weakly similar to XP_002176261.1 predicted protein [Phaeodactylum tricornutum CCAP 1055/1]	similar to AT2G37410.1: translocase inner membrane subunit 17-2	10	9	9	9	10	9	9	9	9	10	1	8
GQ03003_B08	BT106501	ubiquitin 4	Ubiquitin family ; Ubiquitin-2 like Rad60 SUMO-like	Transcribed locus, strongly similar to NP_035794.1 ubiquitin [Mus musculus]	Transcribed locus, strongly similar to XP_958803.1 polyubiquitin [Neurospora crassa OR74A]	similar to AT5G20620.1: ubiquitin 4	10	10	10	10	10	10	9	9	9	10	1	8
GQ03003_G11	BT106505	NA	NA	NA	Transcribed locus	NA	10	10	10	10	10	10	10	9	9	10	1	8
GQ03003_H17	BT106508	NA	NA	Transcribed locus	Transcribed locus, moderately similar to NP_085475.1 hypothetical protein ArthMp003 [Arabidopsis thaliana]	NA	10	10	10	10	10	10	10	9	9	10	1	8
GQ03007_B12	BT106644	Fatty acid/sphingolipid desaturase	Fatty acid desaturase	Transcribed locus, weakly similar to XP_002279189.1 PREDICTED: hypothetical protein [Vitis vinifera]	Transcribed locus, weakly similar to XP_002279189.1 PREDICTED: hypothetical protein [Vitis vinifera]	similar to AT2G46210.1: Fatty acid/sphingolipid desaturase	10	10	10	10	10	10	10	9	9	10	1	8
GQ03007_J22	BT106669	serine transhydroxymethyltransferase 1	Serine hydroxymethyltransferase	Transcribed locus, moderately similar to NP_195506.1 SHM1 (SERINE TRANSHYDROXYMETHYLTRANSFERASE 1); glycine hydroxymethyltransferase/ poly(U) binding [Arabidopsis thaliana]	Clone WS02750_L18 unknown mRNA	similar to AT4G37930.1: serine transhydroxymethyltransferase 1	10	10	10	10	10	9	9	9	9	10	1	8
GQ03009_O18	BT106760	ubiquitin 4	Ubiquitin family ; Ubiquitin-2 like Rad60 SUMO-like	Transcribed locus, strongly similar to NP_035794.1 ubiquitin [Mus musculus]	Clone WS02916_P08 unknown mRNA	similar to AT4G05320.2: polyubiquitin 10	10	10	10	10	10	9	10	10	9	10	1	8
GQ03010_H10	BT106784	RAB GTPase homolog G3D	Ras family ; Miro-like protein ; ADP-ribosylation factor family ; Elongation factor Tu GTP binding domain	Transcribed locus, strongly similar to XP_002284408.1 PREDICTED: hypothetical protein [Vitis vinifera]	Clone WS02738_C05 unknown mRNA	similar to AT1G52280.1: RAB GTPase homolog G3D	9	9	10	10	9	10	10	10	9	10	1	8
GQ03010_I04	BT106785	rotamase CYP 7	Cyclophilin type peptidyl-prolyl cis-trans isomerase/CLD	Transcribed locus, moderately similar to NP_180557.1 CYP5 (CYCLOPHILIN 5); peptidyl-prolyl cis-trans isomerase [Arabidopsis thaliana]	Clone WS02733_B19 unknown mRNA	similar to AT2G29960.1: cyclophilin 5	10	9	10	10	10	10	9	10	9	10	1	8
GQ03010_J15	BT106787	DERLIN-2.2	Der1-like family	Transcribed locus, moderately similar to XP_002271379.1 PREDICTED: hypothetical protein [Vitis vinifera]	Transcribed locus, moderately similar to NP_001051921.1 Os03g0852200 [Oryza sativa Japonica Group]	similar to AT4G04860.1: DERLIN-2.2	10	9	10	9	10	10	10	9	9	10	1	8
GQ03011_O08	BT106841	NA	NA	NA	NA	NA	5	5	6	5	6	5	6	5	5	6	1	8
GQ03012_J14	BT106871	inositol transporter 1	NA	Transcribed locus, weakly similar to XP_002333672.1 predicted protein [Populus trichocarpa]	Transcribed locus	similar to AT2G43330.1: inositol transporter 1	10	9	10	10	10	10	10	9	9	10	1	8
GQ03101_H13	BT106980	E3 ubiquitin ligase SCF complex subunit SKP1/ASK1 family protein	Skp1 family, dimerisation domain ; Skp1 family, tetramerisation domain	Transcribed locus, strongly similar to XP_001753031.1 predicted protein [Physcomitrella patens subsp. patens]	Clone WS02715_I19 unknown mRNA	similar to AT5G42190.1: E3 ubiquitin ligase SCF complex subunit SKP1/ASK1 family protein	10	9	10	10	10	10	10	9	9	10	1	8
GQ03101_K16	BT106999	Ribosomal protein L1p/L10e family	Ribosomal protein L1p/L10e family	Transcribed locus, moderately similar to NP_563813.2 60S ribosomal protein L10A (RPL10aA) [Arabidopsis thaliana]	Clone WS0271_A16 unknown mRNA	similar to AT1G08360.1: Ribosomal protein L1p/L10e family	10	9	9	9	10	10	10	9	9	10	1	8
GQ03102_D13	BT107054	unknown protein; Has 30201 Blast hits to 17322 proteins in 780 species: Archae - 12; Bacteria - 1396; Metazoa - 17338; Fungi - 3422; Plants - 5037; Viruses - 0; Other Eukaryotes - 2996 (source: NCBI BLink).	NA	Transcribed locus, moderately similar to XP_002271288.1 PREDICTED: hypothetical protein [Vitis vinifera]	Clone WS02726_P16 unknown mRNA	similar to AT5G47570.1:	10	9	10	9	9	9	10	10	9	10	1	8
GQ03102_E20	BT107063	Uncharacterised protein family (UPF0041)	Uncharacterised protein family (UPF0041)	Transcribed locus, strongly similar to NP_001078606.1 unknown protein [Arabidopsis thaliana]	Clone WS02746_O04 unknown mRNA	similar to AT5G20090.1: Uncharacterised protein family (UPF0041)	10	10	10	10	10	10	10	9	9	10	1	8
GQ03102_I08	BT107079	Oligosaccharyltransferase complex/magnesium transporter family protein	OST3 / OST6 family	Transcribed locus, moderately similar to NP_849987.1 membrane protein, putative [Arabidopsis thaliana]	Clone WS02719_I01 unknown mRNA	similar to AT4G29870.1: Oligosaccharyltransferase complex/magnesium transporter family protein	10	9	10	10	10	10	10	9	9	10	1	8
GQ03102_K08	BT107090	unknown protein; FUNCTIONS IN: molecular_function unknown; INVOLVED IN: biological_process unknown; LOCATED IN: endomembrane system; EXPRESSED IN: 23 plant structures; EXPRESSED DURING: 13 growth stages; CONTAINS InterPro DOMAIN/s: Protein of unknown function KRTCAP2 (InterPro:IPR018614); Has 141 Blast hits to 141 proteins in 57 species: Archae - 0; Bacteria - 0; Metazoa - 96; Fungi - 0; Plants -…	Keratinocyte-associated protein 2	Transcribed locus, moderately similar to NP_565155.1 unknown protein [Arabidopsis thaliana]	Clone WS0442_A19 unknown mRNA	similar to AT1G77350.1:	8	8	9	9	9	9	8	9	8	9	1	8
GQ03105_E13	BT107281	Ras-related small GTP-binding family protein	Ras family ; Miro-like protein ; ADP-ribosylation factor family	Transcribed locus, moderately similar to XP_001779517.1 Rab5/RabF-family small GTPase [Physcomitrella patens subsp. patens]	Clone WS02714_K06 unknown mRNA	similar to AT5G45130.1: RAB homolog 1	10	10	10	10	10	10	10	9	9	10	1	8
GQ03105_F19	BT107289	acyl-CoA-binding protein 6	Acyl CoA binding protein	Transcribed locus, moderately similar to XP_002263421.1 PREDICTED: similar to Os03g0576600 [Vitis vinifera]	Clone WS02725_A16 unknown mRNA	similar to AT1G31812.1: acyl-CoA-binding protein 6	10	10	10	10	10	10	10	9	9	10	1	8
GQ03105_H03	BT107295	thioredoxin H-type 9	Thioredoxin	Transcribed locus, weakly similar to NP_001054758.1 Os05g0169000 [Oryza sativa Japonica Group]	Clone WS02752_A13 unknown mRNA	similar to AT3G08710.1: thioredoxin H-type 9	10	9	10	9	9	10	10	9	9	10	1	8
GQ03105_N12	BT107330	unknown protein; INVOLVED IN: biological_process unknown; LOCATED IN: chloroplast; BEST Arabidopsis thaliana protein match is: unknown protein (TAIR:AT2G38450.1); Has 84 Blast hits to 84 proteins in 24 species: Archae - 0; Bacteria - 8; Metazoa - 0; Fungi - 0; Plants - 73; Viruses - 0; Other Eukaryotes - 3 (source: NCBI BLink).	NA	Transcribed locus, weakly similar to NP_001055251.1 Os05g0342900 [Oryza sativa Japonica Group]	Clone WS02750_L07 unknown mRNA	similar to AT2G38450.1:	8	9	9	8	9	9	9	9	8	9	1	8
GQ03107_F11	BT107424	arginine methyltransferase 11	NA	Transcribed locus, moderately similar to XP_002282760.1 PREDICTED: hypothetical protein [Vitis vinifera]	Clone WS02726_K15 unknown mRNA	similar to AT4G29510.1: arginine methyltransferase 11	10	9	9	9	9	9	10	9	9	10	1	8
GQ03108_D21	BT107490	calmodulin 7	EF hand ; Cytoskeletal-regulatory complex EF hand	Transcribed locus, strongly similar to XP_002263506.1 PREDICTED: hypothetical protein isoform 1 [Vitis vinifera]	Clone WS02913_I02 unknown mRNA	similar to AT5G37780.1: calmodulin 1	10	10	10	10	10	10	10	9	9	10	1	8
GQ03108_E21	BT107492	FUNCTIONS IN: molecular_function unknown; INVOLVED IN: biological_process unknown; LOCATED IN: cellular_component unknown; EXPRESSED IN: 22 plant structures; EXPRESSED DURING: 14 growth stages; CONTAINS InterPro DOMAIN/s: Uncharacterised conserved protein UCP017207, transmembrane protein 85 (InterPro:IPR016687), Protein of unknown function DUF1077 (InterPro:IPR009445); Has 395 Blast hits to 395 p…	Protein of unknown function (DUF1077)	Transcribed locus, moderately similar to XP_002285573.1 PREDICTED: hypothetical protein [Vitis vinifera]	Clone WS04713_M22 unknown mRNA	similar to AT5G10780.1:	10	10	10	10	10	10	10	9	9	10	1	8
GQ03108_O19	BT107547	phosphoglucosamine mutase family protein	Phosphoglucomutase/phosphomannomutase, alpha/beta/alpha domain I ; Phosphoglucomutase/phosphomannomutase, alpha/beta/alpha domain II ; Phosphoglucomutase/phosphomannomutase, alpha/beta/alpha domain III	Transcribed locus, moderately similar to NP_568350.1 phosphoglucosamine mutase family protein [Arabidopsis thaliana]	Transcribed locus, moderately similar to NP_001059541.1 Os07g0447800 [Oryza sativa Japonica Group]	similar to AT5G17530.3: phosphoglucosamine mutase family protein	10	9	9	9	9	10	10	9	9	10	1	8
GQ03111_J03	BT107692	eukaryotic release factor 1-3	eRF1 domain 2 ; eRF1 domain 3 ; eRF1 domain 1	Transcribed locus, strongly similar to NP_189295.3 ERF1-3 (eukaryotic release factor 1-3); translation release factor [Arabidopsis thaliana]	Clone WS0442_M14 unknown mRNA	similar to AT3G26618.1: eukaryotic release factor 1-3	9	10	10	10	10	10	10	9	9	10	1	8
GQ03111_N03	BT107710	Ribosomal protein L7Ae/L30e/S12e/Gadd45 family protein	Ribosomal protein L7Ae/L30e/S12e/Gadd45 family	Transcribed locus, moderately similar to NP_565164.1 60S ribosomal protein L30 (RPL30B) [Arabidopsis thaliana]	Clone WS02724_D19 unknown mRNA	similar to AT1G77940.1: Ribosomal protein L7Ae/L30e/S12e/Gadd45 family protein	10	9	10	9	10	10	10	10	9	10	1	8
GQ03112_G13	BT107759	O-acetylserine (thiol) lyase B	Pyridoxal-phosphate dependent enzyme	Transcribed locus, moderately similar to XP_001755364.1 predicted protein [Physcomitrella patens subsp. patens]	Clone WS02918_O22 unknown mRNA	similar to AT4G14880.1: O-acetylserine (thiol) lyase (OAS-TL) isoform A1	9	10	9	10	10	10	10	9	9	10	1	8
GQ03116_E12	BT108048	actin depolymerizing factor 6	Cofilin/tropomyosin-type actin-binding protein	Transcribed locus, moderately similar to XP_002300779.1 predicted protein [Populus trichocarpa]	Clone WS02718_H14 unknown mRNA	similar to AT2G31200.1: actin depolymerizing factor 6	10	10	10	10	10	10	9	9	9	10	1	8
GQ03117_C18	BT108125	Calcium-dependent phospholipid-binding Copine family protein	Copine ; C2 domain	Transcribed locus, weakly similar to NP_568944.1 BON1 (BONZAI 1); calcium-dependent phospholipid binding [Arabidopsis thaliana]	Clone WS02743_P13 unknown mRNA	similar to AT5G07300.1: Calcium-dependent phospholipid-binding Copine family protein	9	8	9	8	9	8	9	8	8	9	1	8
GQ03118_N08	BT108246	peroxiredoxin IIF	Redoxin ; AhpC/TSA family	Transcribed locus, moderately similar to NP_566268.1 PRXIIF (PEROXIREDOXIN IIF); antioxidant/ peroxidase [Arabidopsis thaliana]	Clone WS02745_J23 unknown mRNA	similar to AT3G06050.1: peroxiredoxin IIF	10	9	9	9	10	9	10	10	9	10	1	8
GQ03119_J15	BT108294	RNA-binding (RRM/RBD/RNP motifs) family protein	RNA recognition motif. (a.k.a. RRM, RBD, or RNP domain)	Transcribed locus, weakly similar to XP_001765014.1 predicted protein [Physcomitrella patens subsp. patens]	Clone WS04718_D11 unknown mRNA	similar to AT1G21320.2: nucleotide binding;nucleic acid binding	9	8	9	8	9	9	9	9	8	9	1	8
GQ03122_C04	BT108461	Ribosomal protein S30 family protein	Ribosomal protein S30	Transcribed locus, strongly similar to NP_194668.1 40S ribosomal protein S30 (RPS30B) [Arabidopsis thaliana]	Clone WS02723_I20 unknown mRNA	similar to AT5G56670.1: Ribosomal protein S30 family protein	9	10	10	10	10	10	10	9	9	10	1	8
GQ03122_O23	BT108515	ubiquitin 4	Ubiquitin family ; Ubiquitin-2 like Rad60 SUMO-like	Transcribed locus, strongly similar to NP_035794.1 ubiquitin [Mus musculus]	Transcribed locus, strongly similar to XP_958803.1 polyubiquitin [Neurospora crassa OR74A]	similar to AT4G05320.2: polyubiquitin 10	9	10	10	10	10	10	10	9	9	10	1	8
GQ03126_E11	BT108735	methylthioadenosine nucleosidase 1	Phosphorylase superfamily	Transcribed locus, moderately similar to NP_195591.1 ATMTN1; catalytic/ methylthioadenosine nucleosidase [Arabidopsis thaliana]	Clone WS02910_B10 unknown mRNA	similar to AT4G38800.1: methylthioadenosine nucleosidase 1	9	9	9	9	9	10	10	9	9	10	1	8
GQ03204_F02	BT109070	NA	NA	Transcribed locus, moderately similar to XP_001757486.1 predicted protein [Physcomitrella patens subsp. patens]	Clone WS0474_G04 unknown mRNA	NA	9	10	10	10	10	9	10	9	9	10	1	8
GQ03204_I19	BT109093	Cytochrome C1 family	Cytochrome C1 family	Transcribed locus, strongly similar to NP_001154756.1 cytochrome c1, putative [Arabidopsis thaliana]	Clone WS02716_I16 unknown mRNA	similar to AT5G40810.1: Cytochrome C1 family	9	8	8	8	9	8	9	9	8	9	1	8
GQ03205_B14	BT109141	RNA-binding (RRM/RBD/RNP motifs) family protein	RNA recognition motif. (a.k.a. RRM, RBD, or RNP domain)	Transcribed locus, weakly similar to XP_001772239.1 predicted protein [Physcomitrella patens subsp. patens]	Clone WS02712_D19 unknown mRNA	similar to AT3G52660.1: RNA-binding (RRM/RBD/RNP motifs) family protein	10	9	9	9	10	9	10	9	9	10	1	8
GQ03206_K10	BT109276	Peptidase S24/S26A/S26B/S26C family protein	NA	Transcribed locus, moderately similar to XP_002278029.1 PREDICTED: similar to OSJNBa0068L06.9 [Vitis vinifera]	Clone WS0454_O03 unknown mRNA	similar to AT1G06200.1: Peptidase S24/S26A/S26B/S26C family protein	9	10	10	10	10	9	10	9	9	10	1	8
GQ03207_J03	BT109357	Protein of unknown function (DUF962)	Protein of unknown function (DUF962)	Transcribed locus, moderately similar to XP_002284835.1 PREDICTED: hypothetical protein [Vitis vinifera]	Clone WS02739_J21 unknown mRNA	similar to AT1G18720.1: Protein of unknown function (DUF962)	9	9	10	9	9	10	10	10	9	10	1	8
GQ03207_L05	BT109373	Adaptin family protein	Beta2-adaptin appendage, C-terminal sub-domain ; Adaptin C-terminal domain	Transcribed locus, moderately similar to NP_192877.1 beta-adaptin, putative [Arabidopsis thaliana]	Clone WS02766_P12 unknown mRNA	similar to AT4G23460.1: Adaptin family protein	10	9	10	10	10	10	10	9	9	10	1	8
GQ03208_F02	BT109432	NA	NA	Transcribed locus, weakly similar to XP_002272904.1 PREDICTED: hypothetical protein [Vitis vinifera]	Clone WS0276_M16 unknown mRNA	NA	9	10	10	10	10	10	10	9	9	10	1	8
GQ03209_D03	BT109502	Ubiquitin system component Cue protein	CUE domain	Transcribed locus, weakly similar to NP_001058174.1 Os06g0642900 [Oryza sativa Japonica Group]	Clone WS0271_L06 unknown mRNA	similar to AT5G32440.3: Ubiquitin system component Cue protein	9	9	10	10	10	9	10	9	9	10	1	8
GQ03211_M03	BT109722	FUNCTIONS IN: molecular_function unknown; INVOLVED IN: intracellular protein transport; LOCATED IN: endomembrane system, integral to membrane, endoplasmic reticulum; EXPRESSED IN: 23 plant structures; EXPRESSED DURING: 13 growth stages; CONTAINS InterPro DOMAIN/s: B-cell receptor-associated 31-like (InterPro:IPR008417); BEST Arabidopsis thaliana protein match is: B-cell receptor-associated 31-lik…	NA	Transcribed locus, weakly similar to XP_002285098.1 PREDICTED: hypothetical protein [Vitis vinifera]	Clone WS0294_I02 unknown mRNA	similar to AT1G48440.1: B-cell receptor-associated 31-like	10	9	10	9	10	10	9	9	9	10	1	8
GQ03211_M24	BT109726	Ribosomal protein L7Ae/L30e/S12e/Gadd45 family protein	Ribosomal protein L7Ae/L30e/S12e/Gadd45 family	Transcribed locus, strongly similar to XP_001757241.1 predicted protein [Physcomitrella patens subsp. patens]	Clone WS0276_M23 unknown mRNA	similar to AT2G32060.1: Ribosomal protein L7Ae/L30e/S12e/Gadd45 family protein	10	9	9	9	10	10	10	10	9	10	1	8
GQ03211_O14	BT109738	RING/FYVE/PHD zinc finger superfamily protein	Protein of unknown function (DUF3675) ; RING-variant domain	Transcribed locus, moderately similar to XP_002315052.1 predicted protein [Populus trichocarpa]	Clone WS02760_O21 unknown mRNA	similar to AT2G02960.1: RING/FYVE/PHD zinc finger superfamily protein	8	7	8	8	8	8	7	8	7	8	1	8
GQ03212_C15	BT109765	A20/AN1-like zinc finger family protein	AN1-like Zinc finger ; A20-like zinc finger	Transcribed locus, weakly similar to NP_001058985.1 Os07g0168800 [Oryza sativa Japonica Group]	Clone WS02715_E02 unknown mRNA	similar to AT1G51200.1: A20/AN1-like zinc finger family protein	10	10	10	10	10	9	10	10	9	10	1	8
GQ03213_K12	BT109911	Protein of unknown function (DUF1218)	Protein of unknown function (DUF1218)	Transcribed locus, weakly similar to NP_001054495.1 Os05g0121000 [Oryza sativa Japonica Group]	Clone WS02910_B07 unknown mRNA	similar to AT4G31130.1: Protein of unknown function (DUF1218)	9	10	10	10	10	10	10	9	9	10	1	8
GQ03216_P14	BT110144	cytochrome c oxidase-related	Cytochrome c oxidase subunit VIa	Transcribed locus, weakly similar to NP_001145536.1 hypothetical protein LOC100278971 [Zea mays]	Clone WS02728_M12 unknown mRNA	similar to AT4G37830.1: cytochrome c oxidase-related	9	9	10	10	10	9	9	9	9	10	1	8
GQ03217_I12	BT110177	MAC/Perforin domain-containing protein	MAC/Perforin domain	Transcribed locus, weakly similar to NP_001058970.1 Os07g0166100 [Oryza sativa Japonica Group]	Transcribed locus, weakly similar to XP_002452078.1 hypothetical protein SORBIDRAFT_04g018940 [Sorghum bicolor]	similar to AT4G24290.2: MAC/Perforin domain-containing protein	9	9	10	9	9	10	10	9	9	10	1	8
GQ03220_P21	BT110386	Immunoglobulin E-set superfamily protein	ML domain	Transcribed locus, weakly similar to NP_196266.1 MD-2-related lipid recognition domain-containing protein / ML domain-containing protein [Arabidopsis thaliana]	Clone WS02752_D10 unknown mRNA	similar to AT3G11780.1: MD-2-related lipid recognition domain-containing protein / ML domain-containing protein	10	10	10	10	10	10	9	10	9	10	1	8
GQ03221_K04	BT110431	UBX domain-containing protein	NA	Transcribed locus, weakly similar to XP_002281109.1 PREDICTED: similar to UBX domain-containing protein [Vitis vinifera]	Transcribed locus, moderately similar to NP_001065085.1 Os10g0520600 [Oryza sativa Japonica Group]	similar to AT4G10790.1: UBX domain-containing protein	8	8	9	8	8	9	9	8	8	9	1	8
GQ03221_K11	BT110433	NA	NA	Transcribed locus	Clone WS02761_C10 unknown mRNA	NA	9	8	9	8	9	8	9	9	8	9	1	8
GQ03224_L19	BT110638	ubiquitin-conjugating enzyme 34	Ubiquitin-conjugating enzyme	Transcribed locus, moderately similar to NP_001077554.1 UBC34 (ubiquitin-conjugating enzyme 34); ubiquitin-protein ligase [Arabidopsis thaliana]	Clone WS02770_H05 unknown mRNA	similar to AT5G50430.1: ubiquitin-conjugating enzyme 33	9	9	9	10	10	10	10	9	9	10	1	8
GQ03226_N23	BT110717	Rubber elongation factor protein (REF)	Rubber elongation factor protein (REF)	Transcribed locus, weakly similar to NP_187201.1 rubber elongation factor (REF) family protein [Arabidopsis thaliana]	Transcribed locus, weakly similar to NP_187201.1 rubber elongation factor (REF) family protein [Arabidopsis thaliana]	similar to AT3G05500.1: Rubber elongation factor protein (REF)	10	9	10	10	10	10	10	9	9	10	1	8
GQ03227_A05	BT110725	mitochondrial acyl carrier protein 1	Phosphopantetheine attachment site	Transcribed locus, moderately similar to NP_181990.1 MTACP-1 (MITOCHONDRIAL ACYL CARRIER PROTEIN 1); acyl carrier/ cofactor binding / phosphopantetheine binding [Arabidopsis thaliana]	Clone WS0288_C02 unknown mRNA	similar to AT2G44620.1: mitochondrial acyl carrier protein 1	9	10	9	9	9	9	10	10	9	10	1	8
GQ03230_I19	BT110969	Ribosomal L22e protein family	Ribosomal L22e protein family	Transcribed locus, moderately similar to XP_002321004.1 predicted protein [Populus trichocarpa]	Clone WS02713_C14 unknown mRNA	similar to AT3G05560.1: Ribosomal L22e protein family	10	10	10	10	10	10	10	9	9	10	1	8
GQ03301_F15	BT111617	lactoylglutathione lyase family protein / glyoxalase I family protein	Glyoxalase/Bleomycin resistance protein/Dioxygenase superfamily ; Glyoxalase-like domain	Transcribed locus, moderately similar to XP_002276276.1 PREDICTED: hypothetical protein [Vitis vinifera]	Clone WS02735_L16 unknown mRNA	similar to AT1G08110.4: lactoylglutathione lyase family protein / glyoxalase I family protein	10	10	9	9	9	10	10	9	9	10	1	8
GQ03301_I03	BT111630	RNA-binding (RRM/RBD/RNP motifs) family protein	RNA recognition motif. (a.k.a. RRM, RBD, or RNP domain)	Transcribed locus, moderately similar to XP_002266857.1 PREDICTED: hypothetical protein, partial [Vitis vinifera]	Clone WS0293_J14 unknown mRNA	similar to AT5G54900.1: RNA-binding protein 45A	10	9	9	9	10	10	9	9	9	10	1	8
GQ03302_O19	BT111735	DCD (Development and Cell Death) domain protein	Development and cell death domain	Transcribed locus, moderately similar to XP_001752843.1 predicted protein [Physcomitrella patens subsp. patens]	Clone WS02815_H13 unknown mRNA	similar to AT3G27090.1: DCD (Development and Cell Death) domain protein	10	10	10	10	10	10	10	9	9	10	1	8
GQ03302_P12	BT111738	NADH-ubiquinone oxidoreductase 20 kDa subunit, mitochondrial	NADH ubiquinone oxidoreductase, 20 Kd subunit	Transcribed locus, strongly similar to NP_196738.1 NADH-ubiquinone oxidoreductase 20 kDa subunit, mitochondrial [Arabidopsis thaliana]	Clone WS02734_B01 unknown mRNA	similar to AT5G11770.1: NADH-ubiquinone oxidoreductase 20 kDa subunit, mitochondrial	10	10	9	10	10	10	10	9	9	10	1	8
GQ03303_B24	BT111752	Nucleoside diphosphate kinase family protein	Nucleoside diphosphate kinase	Transcribed locus, moderately similar to NP_567346.1 NDPK1; ATP binding / nucleoside diphosphate kinase [Arabidopsis thaliana]	Clone WS02920_F12 unknown mRNA	similar to AT4G09320.1: Nucleoside diphosphate kinase family protein	10	10	10	10	10	9	10	10	9	10	1	8
GQ03304_M20	BT111878	ADP-ribosylation factor 3	ADP-ribosylation factor family ; Signal recognition particle receptor beta subunit ; G-protein alpha subunit ; Ras family ; Gtr1/RagA G protein conserved region ; Miro-like protein	Transcribed locus, strongly similar to NP_850057.1 ARF3 (ADP-RIBOSYLATION FACTOR 3); protein binding [Arabidopsis thaliana]	Clone WS02762_C12 unknown mRNA	similar to AT2G24765.1: ADP-ribosylation factor 3	8	8	9	9	9	8	9	8	8	9	1	8
GQ03309_B07	BT112033	pyruvate dehydrogenase E1 alpha	Dehydrogenase E1 component ; Thiamine pyrophosphate enzyme, C-terminal TPP binding domain ; Transketolase, thiamine diphosphate binding domain	Transcribed locus, moderately similar to NP_171617.1 PDH-E1 ALPHA (PYRUVATE DEHYDROGENASE E1 ALPHA); pyruvate dehydrogenase (acetyl-transferring) [Arabidopsis thaliana]	Clone WS02763_N16 unknown mRNA	similar to AT1G01090.1: pyruvate dehydrogenase E1 alpha	10	9	10	9	9	10	9	10	9	10	1	8
GQ03309_D01	BT112046	Pyruvate kinase family protein	Pyruvate kinase, barrel domain ; Pyruvate kinase, alpha/beta domain	Transcribed locus, moderately similar to NP_001078275.1 pyruvate kinase, putative [Arabidopsis thaliana]	Clone WS02752_M06 unknown mRNA	similar to AT3G52990.1: Pyruvate kinase family protein	10	9	9	9	9	10	10	10	9	10	1	8
GQ03309_F03	BT112055	eukaryotic translation initiation factor 4E	Eukaryotic initiation factor 4E	Transcribed locus, moderately similar to NP_001045525.1 Os01g0970400 [Oryza sativa Japonica Group]	Clone WS02723_E23 unknown mRNA	similar to AT4G18040.1: eukaryotic translation initiation factor 4E	10	9	10	10	10	9	10	10	9	10	1	8
GQ03310_B15	BT112106	Ribosomal protein S3 family protein	Ribosomal protein S3, C-terminal domain ; KH domain	Transcribed locus, strongly similar to NP_001132637.1 hypothetical protein LOC100194112 [Zea mays]	Clone WS02713_L17 unknown mRNA	similar to AT5G35530.1: Ribosomal protein S3 family protein	10	9	10	10	10	9	10	10	9	10	1	8
GQ03313_N10	BT112356	Pleckstrin homology (PH) domain superfamily protein	PH domain	Transcribed locus, moderately similar to NP_196190.1 pleckstrin homology (PH) domain-containing protein [Arabidopsis thaliana]	Clone WS02766_P14 unknown mRNA	similar to AT5G05710.1: Pleckstrin homology (PH) domain superfamily protein	10	10	10	10	10	10	10	9	9	10	1	8
GQ03313_O01	BT112362	NA	NA	Transcribed locus, moderately similar to NP_001131475.1 hypothetical protein LOC100192810 [Zea mays]	Transcribed locus	NA	9	9	9	8	9	9	9	8	8	9	1	8
GQ03315_K24	BT112465	Ribosomal protein S7e family protein	Ribosomal protein S7e	Transcribed locus, moderately similar to XP_002283918.1 PREDICTED: hypothetical protein [Vitis vinifera]	Clone WS0288_I22 unknown mRNA	similar to AT3G02560.1: Ribosomal protein S7e family protein	10	10	10	10	10	10	10	9	9	10	1	8
GQ03318_D07	BT112599	NA	NA	Transcribed locus	Clone WS02918_B02 unknown mRNA	NA	10	9	10	10	10	9	10	10	9	10	1	8
GQ03318_G13	BT112611	seryl-tRNA synthetase / serine--tRNA ligase	tRNA synthetase class II core domain (G, H, P, S and T) ; Seryl-tRNA synthetase N-terminal domain	Transcribed locus, moderately similar to XP_002284787.1 PREDICTED: hypothetical protein [Vitis vinifera]	Clone WS02930_H13 unknown mRNA	similar to AT5G27470.1: seryl-tRNA synthetase / serine--tRNA ligase	9	9	8	8	9	8	9	9	8	9	1	8
GQ03319_D15	BT112668	ubiquitin family protein	Aspartyl protease ; Retroviral aspartyl protease ; UBA/TS-N domain ; Retroviral aspartyl protease	Transcribed locus, weakly similar to NP_001046209.1 Os02g0198600 [Oryza sativa Japonica Group]	Clone WS02929_F19 unknown mRNA	similar to AT3G13235.3: ubiquitin family protein	9	9	9	9	10	10	10	9	9	10	1	8
GQ03319_F15	BT112678	SWAP (Suppressor-of-White-APricot)/surp domain-containing protein / D111/G-patch domain-containing protein	G-patch domain ; DExH-box splicing factor binding site	Transcribed locus, moderately similar to NP_001062768.1 Os09g0281600 [Oryza sativa Japonica Group]	Transcribed locus, moderately similar to NP_566957.1 SWAP (Suppressor-of-White-APricot)/surp domain-containing protein / D111/G-patch domain-containing protein [Arabidopsis thaliana]	similar to AT3G52120.1: SWAP (Suppressor-of-White-APricot)/surp domain-containing protein / D111/G-patch domain-containing protein	10	9	9	9	10	10	10	10	9	10	1	8
GQ03323_C11	BT112945	GATA type zinc finger transcription factor family protein	LIM domain	Transcribed locus, moderately similar to XP_002283525.1 PREDICTED: hypothetical protein [Vitis vinifera]	Clone WS0271_N22 unknown mRNA	similar to AT1G10200.1: GATA type zinc finger transcription factor family protein	9	9	10	10	10	10	10	9	9	10	1	8
GQ03325_A09	BT113051	Preprotein translocase Sec, Sec61-beta subunit protein	NA	Transcribed locus, moderately similar to XP_002285035.1 PREDICTED: hypothetical protein [Vitis vinifera]	Clone WS02916_F17 unknown mRNA	similar to AT5G60460.1: Preprotein translocase Sec, Sec61-beta subunit protein	10	10	10	10	10	10	10	9	9	10	1	8
GQ03404_E15	BT113302	Duplicated homeodomain-like superfamily protein	Myb-like DNA-binding domain	Transcribed locus, moderately similar to XP_001754431.1 predicted protein [Physcomitrella patens subsp. patens]	Clone WS02822_H23 unknown mRNA	similar to AT1G49010.1: Duplicated homeodomain-like superfamily protein	9	10	10	10	10	10	10	9	9	10	1	8
GQ03405_E15	BT113332	NA	NA	NA	Transcribed locus	NA	10	10	10	10	10	10	10	9	9	10	1	8
GQ03406_F18	BT113373	NA	NA	NA	Transcribed locus	NA	10	10	10	10	10	10	9	9	9	10	1	8
GQ03407_C06	BT113403	dehydration-induced protein (ERD15)	Ataxin-2 C-terminal region	Transcribed locus, weakly similar to XP_002268033.1 PREDICTED: hypothetical protein [Vitis vinifera]	Clone WS02717_K17 unknown mRNA	similar to AT4G14270.1:	9	10	10	10	10	10	10	9	9	10	1	8
GQ03408_I21	BT113439	gamma carbonic anhydrase-like 2	NA	Transcribed locus, moderately similar to NP_201156.1 GAMMA CAL1 (GAMMA CARBONIC ANHYDRASE LIKE 1); carbonate dehydratase [Arabidopsis thaliana]	Clone WS0285_E24 unknown mRNA	similar to AT3G48680.1: gamma carbonic anhydrase-like 2	10	10	10	9	10	10	9	9	9	10	1	8
GQ03414_J01	BT113599	Alba DNA/RNA-binding protein	NA	Transcribed locus, moderately similar to XP_001755565.1 predicted protein [Physcomitrella patens subsp. patens]	Clone WS02726_I21 unknown mRNA	similar to AT1G76010.1: Alba DNA/RNA-binding protein	10	10	10	10	10	10	10	9	9	10	1	8
GQ03416_B01	BT113647	NA	NA	NA	Clone WS0286_G16 unknown mRNA	NA	10	10	10	10	10	10	10	9	9	10	1	8
GQ03416_D03	BT113651	Ribosomal protein L39 family protein	NA	Transcribed locus, strongly similar to NP_001048394.1 Os02g0797200 [Oryza sativa Japonica Group]	Clone WS02762_G15 unknown mRNA	similar to AT4G31985.1: Ribosomal protein L39 family protein	10	9	10	9	10	9	10	10	9	10	1	8
GQ03418_J23	BT113728	Histone superfamily protein	Core histone H2A/H2B/H3/H4	Transcribed locus, strongly similar to NP_524352.1 histone H4 replacement, isoform C [Drosophila melanogaster]	Clone WS02911_I10 unknown mRNA	similar to AT1G07660.1: Histone superfamily protein	10	9	10	9	10	10	10	10	9	10	1	8
GQ03419_H24	BT113753	Saposin-like aspartyl protease family protein	Eukaryotic aspartyl protease ; Saposin-like type B, region 2 ; Saposin-like type B, region 1	Transcribed locus, moderately similar to NP_172655.1 aspartyl protease family protein [Arabidopsis thaliana]	Clone WS02732_P05 unknown mRNA	similar to AT1G11910.1: aspartic proteinase A1	9	10	10	10	10	10	9	9	9	10	1	8
GQ03503_M10	BT113892	delta(3), delta(2)-enoyl CoA isomerase 1	Enoyl-CoA hydratase/isomerase family	Transcribed locus, weakly similar to XP_001780971.1 predicted protein [Physcomitrella patens subsp. patens]	Clone WS02752_L07 unknown mRNA	similar to AT1G65520.1: delta(3), delta(2)-enoyl CoA isomerase 1	9	9	10	10	10	10	10	9	9	10	1	8
GQ03504_H22		Translation elongation factor EF1B, gamma chain	Elongation factor 1 gamma, conserved domain ; Glutathione S-transferase, C-terminal domain	Transcribed locus, weakly similar to XP_002324526.1 predicted protein [Populus trichocarpa]	Clone WS0281_B01 unknown mRNA	similar to AT1G09640.1: Translation elongation factor EF1B, gamma chain	10	10	10	10	10	10	10	9	9	10	1	8
GQ03505_E24	BT113955	eukaryotic translation initiation factor 4B1	Plant specific eukaryotic initiation factor 4B	Transcribed locus, weakly similar to NP_189271.1 EIF4B1; translation initiation factor [Arabidopsis thaliana]	Transcribed locus	similar to AT3G26400.1: eukaryotic translation initiation factor 4B1	10	9	10	10	10	10	10	9	9	10	1	8
GQ03506_H13	BT114011	GroES-like zinc-binding alcohol dehydrogenase family protein	Alcohol dehydrogenase GroES-like domain ; Zinc-binding dehydrogenase	Transcribed locus, moderately similar to NP_200010.1 sorbitol dehydrogenase, putative / L-iditol 2-dehydrogenase, putative [Arabidopsis thaliana]	Transcribed locus, moderately similar to NP_200010.1 sorbitol dehydrogenase, putative / L-iditol 2-dehydrogenase, putative [Arabidopsis thaliana]	similar to AT5G51970.1: GroES-like zinc-binding alcohol dehydrogenase family protein	9	10	9	9	9	9	10	10	9	10	1	8
GQ03506_L08	BT114028	vacuolar ATP synthase subunit A	ATP synthase alpha/beta family, nucleotide-binding domain ; ATP synthase alpha/beta chain, C terminal domain ; ATP synthase alpha/beta family, beta-barrel domain	Transcribed locus, strongly similar to NP_178011.1 VHA-A (VACUOLAR ATP SYNTHASE SUBUNIT A); ATP binding / hydrogen ion transporting ATP synthase, rotational mechanism / hydrolase, acting on acid anhydrides, catalyzing transmembrane movement of substances / proton-transporting ATPase, rotational mecha	Clone WS0444_J23 unknown mRNA	similar to AT1G78900.1: vacuolar ATP synthase subunit A	9	10	9	10	10	9	10	9	9	10	1	8
GQ03508_E05	BT114108	NA	NA	Transcribed locus, weakly similar to NP_565603.1 unknown protein [Arabidopsis thaliana]	Clone WS02726_M06 unknown mRNA	NA	10	9	10	9	10	10	10	10	9	10	1	8
GQ03508_J08	BT114125	Tetratricopeptide repeat (TPR)-like superfamily protein	Tetratricopeptide repeat ; Tetratricopeptide repeat	Transcribed locus, weakly similar to NP_680187.2 tetratricopeptide repeat (TPR)-containing protein [Arabidopsis thaliana]	Clone WS0454_B11 unknown mRNA	similar to AT5G21990.1: Tetratricopeptide repeat (TPR)-like superfamily protein	6	6	7	6	6	7	7	7	6	7	1	8
GQ03508_J22	BT114128	Ribosomal protein L18e/L15 superfamily protein	Ribosomal protein L18e/L15	NA	Clone WS02714_D08 unknown mRNA	similar to AT1G70600.1: Ribosomal protein L18e/L15 superfamily protein	10	9	10	9	10	10	10	10	9	10	1	8
GQ03509_D18	BT114153	ketol-acid reductoisomerase	Acetohydroxy acid isomeroreductase, catalytic domain ; Acetohydroxy acid isomeroreductase, catalytic domain	Transcribed locus, moderately similar to NP_001078309.1 ketol-acid reductoisomerase [Arabidopsis thaliana]	Clone WS02916_M17 unknown mRNA	similar to AT3G58610.1: ketol-acid reductoisomerase	10	10	10	10	10	10	10	9	9	10	1	8
GQ03511_D18	BT114249	SNARE-like superfamily protein	Synaptobrevin	Transcribed locus, moderately similar to NP_200614.1 YKT61 [Arabidopsis thaliana]	Clone WS02719_G11 unknown mRNA	similar to AT5G58060.1: SNARE-like superfamily protein	9	9	10	10	10	10	10	9	9	10	1	8
GQ03514_D17	BT114416	type one serine/threonine protein phosphatase 3	Calcineurin-like phosphoesterase	Transcribed locus, moderately similar to XP_001701579.1 protein phosphatase 1 [Chlamydomonas reinhardtii]	Clone WS0466_H19 unknown mRNA	similar to AT4G11240.1: Calcineurin-like metallo-phosphoesterase superfamily protein	10	9	9	9	10	10	10	10	9	10	1	8
GQ03518_G08	BT114643	NA	NA	NA	Transcribed locus	NA	10	10	10	10	10	10	9	10	9	10	1	8
GQ03601_D12	BT114738	NAD(P)-linked oxidoreductase superfamily protein	Aldo/keto reductase family	Transcribed locus, moderately similar to XP_002273776.1 PREDICTED: hypothetical protein [Vitis vinifera]	Clone WS0271_E16 unknown mRNA	similar to AT1G60710.1: NAD(P)-linked oxidoreductase superfamily protein	9	10	10	10	10	9	10	9	9	10	1	8
GQ03603_I06	BT114843	NagB/RpiA/CoA transferase-like superfamily protein	Glucosamine-6-phosphate isomerases/6-phosphogluconolactonase	Transcribed locus, weakly similar to NP_001063741.1 Os09g0529100 [Oryza sativa Japonica Group]	Clone WS0285_A22 unknown mRNA	similar to AT5G24400.1: NagB/RpiA/CoA transferase-like superfamily protein	10	10	10	10	10	9	10	10	9	10	1	8
GQ03606_M21	BT114997	Chitinase family protein	Chitinase class I	Transcribed locus, moderately similar to NP_172076.1 POM1 (POM-POM1); chitinase [Arabidopsis thaliana]	Clone WS02719_H05 unknown mRNA	similar to AT3G16920.1: chitinase-like protein 2	10	10	10	10	10	10	9	10	9	10	1	8
GQ03608_A05	BT115053	Small nuclear ribonucleoprotein family protein	LSM domain	Transcribed locus, strongly similar to NP_001053049.2 Os04g0470200 [Oryza sativa Japonica Group]	Clone WS0274_C20 unknown mRNA	similar to AT4G02840.1: Small nuclear ribonucleoprotein family protein	10	9	10	9	10	10	10	9	9	10	1	8
GQ03609_B09	BT115093	ADP-ribosylation factor A1E	ADP-ribosylation factor family ; Signal recognition particle receptor beta subunit ; Ras family ; G-protein alpha subunit ; Gtr1/RagA G protein conserved region ; Miro-like protein	Transcribed locus, strongly similar to NP_177206.1 ARFA1D; GTP binding / phospholipase activator/ protein binding [Arabidopsis thaliana]	Clone WS02710_H06 unknown mRNA	similar to AT1G10630.1: ADP-ribosylation factor A1F	9	10	10	10	10	10	10	9	9	10	1	8
GQ03613_D24	BT115276	unknown protein; FUNCTIONS IN: molecular_function unknown; INVOLVED IN: biological_process unknown; LOCATED IN: mitochondrion, plasma membrane, mitochondrial respiratory chain complex I, respiratory chain complex I; EXPRESSED IN: 24 plant structures; EXPRESSED DURING: 15 growth stages; Has 30201 Blast hits to 17322 proteins in 780 species: Archae - 12; Bacteria - 1396; Metazoa - 17338; Fungi - 34…	NA	Transcribed locus, weakly similar to NP_567596.1 unknown protein [Arabidopsis thaliana]	Clone WS02716_D05 unknown mRNA	similar to AT4G20150.1:	10	9	9	9	9	10	9	10	9	10	1	8
GQ03613_F06	BT115279	60S acidic ribosomal protein family	60s Acidic ribosomal protein	Transcribed locus, moderately similar to NP_001060854.1 Os08g0116500 [Oryza sativa Japonica Group]	Clone WS02824_M08 unknown mRNA	similar to AT5G24510.1: 60S acidic ribosomal protein family	10	9	10	9	10	10	10	10	9	10	1	8
GQ03613_I18	BT115290	nucleolar RNA-binding Nop10p family protein	NA	Transcribed locus, moderately similar to NP_001173081.1 Os02g0618250 [Oryza sativa Japonica Group]	Clone WS02714_P04 unknown mRNA	similar to AT2G20490.1: nucleolar RNA-binding Nop10p family protein	10	9	10	9	10	10	10	9	9	10	1	8
GQ03615_B04	BT115367	unknown protein; CONTAINS InterPro DOMAIN/s: Protein of unknown function DUF701, zinc-binding putative (InterPro:IPR007808); Has 30201 Blast hits to 17322 proteins in 780 species: Archae - 12; Bacteria - 1396; Metazoa - 17338; Fungi - 3422; Plants - 5037; Viruses - 0; Other Eukaryotes - 2996 (source: NCBI BLink).	Transcription elongation factor Elf1 like	Transcribed locus, moderately similar to NP_001060360.1 Os07g0631100 [Oryza sativa Japonica Group]	Clone WS02764_C16 unknown mRNA	similar to AT5G46030.1:	9	10	10	10	10	10	10	9	9	10	1	8
GQ03615_N12	BT115404	ubiquitin conjugating enzyme 4	Ubiquitin-conjugating enzyme	Transcribed locus, strongly similar to NP_001064719.1 Os10g0447100 [Oryza sativa Japonica Group]	Clone WS02730_H10 unknown mRNA	similar to AT1G63800.1: ubiquitin-conjugating enzyme 5	9	10	10	9	9	10	10	9	9	10	1	8
GQ03617_H21	BT115473	Inorganic H pyrophosphatase family protein	Inorganic H+ pyrophosphatase	Transcribed locus, strongly similar to NP_001046107.2 Os02g0184200 [Oryza sativa Japonica Group]	Clone WS02763_M01 unknown mRNA	similar to AT1G15690.1: Inorganic H pyrophosphatase family protein	10	10	10	10	10	10	10	9	9	10	1	8
GQ03702_I20	BT115607	Nucleic acid-binding, OB-fold-like protein	NA	Transcribed locus, moderately similar to XP_002278536.1 PREDICTED: hypothetical protein [Vitis vinifera]	Clone WS02919_H04 unknown mRNA	similar to AT1G23750.1: Nucleic acid-binding, OB-fold-like protein	10	9	10	9	10	10	9	10	9	10	1	8
GQ03704_I23	BT115697	regulatory particle triple-A ATPase 3	ATPase family associated with various cellular activities (AAA) ; AAA domain (dynein-related subfamily) ; AAA domain (Cdc48 subfamily) ; Protein of unknown function (DUF815) ; Holliday junction DNA helicase ruvB N-terminus	Transcribed locus, strongly similar to NP_200637.1 RPT3 (REGULATORY PARTICLE TRIPLE-A ATPASE 3); ATPase [Arabidopsis thaliana]	Clone WS0452_L13 unknown mRNA	similar to AT5G58290.1: regulatory particle triple-A ATPase 3	10	9	10	10	10	10	10	9	9	10	1	8
GQ03705_K23	BT115761	vacuolar proton ATPase A3	V-type ATPase 116kDa subunit family	Transcribed locus, moderately similar to XP_002265086.1 PREDICTED: hypothetical protein [Vitis vinifera]	Transcribed locus	similar to AT4G39080.1: vacuolar proton ATPase A3	10	9	10	9	10	10	10	10	9	10	1	8
GQ03705_L08	BT115762	Nucleotide-diphospho-sugar transferase family protein	Nucleotide-diphospho-sugar transferase	Transcribed locus, moderately similar to NP_001060135.2 Os07g0587100 [Oryza sativa Japonica Group]	Clone WS02740_F22 unknown mRNA	similar to AT1G19360.1: Nucleotide-diphospho-sugar transferase family protein	8	7	8	8	8	8	7	7	7	8	1	8
GQ03706_I03	BT115805	Alpha-helical ferredoxin	4Fe-4S binding domain ; 4Fe-4S dicluster domain ; 4Fe-4S binding domain	Transcribed locus, strongly similar to XP_001756775.1 predicted protein [Physcomitrella patens subsp. patens]	Clone WS02740_G07 unknown mRNA	similar to AT1G79010.1: Alpha-helical ferredoxin	9	9	9	9	10	9	10	9	9	10	1	8
GQ03706_J06	BT115809	DCD (Development and Cell Death) domain protein	Development and cell death domain	Transcribed locus, weakly similar to XP_002326747.1 predicted protein [Populus trichocarpa]	Clone WS02919_L10 unknown mRNA	similar to AT2G32910.1: DCD (Development and Cell Death) domain protein	10	10	10	10	10	9	10	10	9	10	1	8
GQ03708_B19	BT115891	DNAJ homologue 3	DnaJ domain ; DnaJ C terminal domain ; DnaJ central domain	Transcribed locus, moderately similar to XP_001782829.1 predicted protein [Physcomitrella patens subsp. patens]	Clone WS02731_E11 unknown mRNA	similar to AT5G22060.1: DNAJ homologue 2	10	10	10	10	10	10	10	9	9	10	1	8
GQ03708_M14	BT115914	RNA-binding (RRM/RBD/RNP motifs) family protein	NA	Transcribed locus, weakly similar to XP_002270340.1 PREDICTED: hypothetical protein [Vitis vinifera]	Clone WS0299_D20 unknown mRNA	similar to AT2G44710.1: RNA-binding (RRM/RBD/RNP motifs) family protein	9	8	8	8	9	9	9	9	8	9	1	8
GQ03709_J01	BT115966	rotamase CYP 3	Cyclophilin type peptidyl-prolyl cis-trans isomerase/CLD	Putative cyclophilin (Cyp1)	Clone WS02756_L18 unknown mRNA	similar to AT4G38740.1: rotamase CYP 1	10	10	10	10	10	10	9	10	9	10	1	8
GQ03709_M23	BT115981	SIN3 associated polypeptide P18	Sin3 associated polypeptide p18 (SAP18)	Transcribed locus, moderately similar to XP_001764568.1 Sin3 complex component [Physcomitrella patens subsp. patens]	Clone WS02817_F16 unknown mRNA	similar to AT2G45640.1: SIN3 associated polypeptide P18	10	10	9	10	10	10	10	9	9	10	1	8
GQ03710_J06	BT116021	unknown protein; BEST Arabidopsis thaliana protein match is: unknown protein (TAIR:AT2G42310.1); Has 121 Blast hits to 121 proteins in 51 species: Archae - 0; Bacteria - 0; Metazoa - 4; Fungi - 48; Plants - 67; Viruses - 0; Other Eukaryotes - 2 (source: NCBI BLink).	NA	Transcribed locus, moderately similar to NP_567054.1 unknown protein [Arabidopsis thaliana]	Clone WS02752_J11 unknown mRNA	similar to AT3G57785.1:	10	10	10	10	10	10	10	9	9	10	1	8
GQ03711_N24	BT116104	Kinase-related protein of unknown function (DUF1296)	NA	Transcribed locus, weakly similar to XP_002267265.1 PREDICTED: hypothetical protein [Vitis vinifera]	Clone WS0465_N11 unknown mRNA	similar to AT3G07660.1: Kinase-related protein of unknown function (DUF1296)	10	9	10	9	9	10	10	9	9	10	1	8
GQ03712_H21	BT116142	pyrophosphorylase 4	Inorganic pyrophosphatase	Transcribed locus, strongly similar to NP_001136694.1 hypothetical protein LOC100216827 [Zea mays]	Clone WS02756_L22 unknown mRNA	similar to AT3G53620.1: pyrophosphorylase 4	10	10	10	10	10	10	9	10	9	10	1	8
GQ03715_D06	BT116278	Aldolase superfamily protein	Fructose-bisphosphate aldolase class-I	Transcribed locus, strongly similar to NP_001041857.1 Os01g0118000 [Oryza sativa Japonica Group]	Clone WS02717_A21 unknown mRNA	similar to AT2G01140.1: Aldolase superfamily protein	10	9	10	10	10	9	10	10	9	10	1	8
GQ03719_C02	BT116465	ATP citrate lyase subunit B 2	Citrate synthase ; CoA-ligase	Transcribed locus, strongly similar to NP_187317.1 ACLB-1; ATP citrate synthase [Arabidopsis thaliana]	Clone WS02771_A15 unknown mRNA	similar to AT3G06650.1: ATP-citrate lyase B-1	10	10	10	9	10	10	10	10	9	10	1	8
GQ03803_H04	BT116621	adenosine kinase 2	pfkB family carbohydrate kinase	Transcribed locus, moderately similar to XP_002272669.1 PREDICTED: hypothetical protein [Vitis vinifera]	Clone WS02752_B10 unknown mRNA	similar to AT5G03300.1: adenosine kinase 2	10	9	10	10	10	10	10	9	9	10	1	8
GQ03806_D01	BT116759	RNA-binding (RRM/RBD/RNP motifs) family protein	RNA recognition motif. (a.k.a. RRM, RBD, or RNP domain)	Transcribed locus, moderately similar to XP_002282572.1 PREDICTED: hypothetical protein [Vitis vinifera]	Clone WS02717_O03 unknown mRNA	similar to AT4G36960.1: RNA-binding (RRM/RBD/RNP motifs) family protein	10	9	10	9	10	9	10	10	9	10	1	8
GQ03806_P15	BT116799	RNI-like superfamily protein	NA	Transcribed locus, weakly similar to XP_001766001.1 predicted protein [Physcomitrella patens subsp. patens]	Clone WS04720_J17 unknown mRNA	similar to AT5G27920.1: F-box family protein	10	10	10	10	10	10	10	9	9	10	1	8
GQ03808_E05	BT116863	RAN GTPase 3	Ras family ; Miro-like protein ; ADP-ribosylation factor family ; RNA helicase	Transcribed locus, strongly similar to NP_200330.1 RAN3 (RAN GTPASE 3); GTP binding / GTPase/ protein binding [Arabidopsis thaliana]	Clone WS0278_F03 unknown mRNA	similar to AT5G55190.1: RAN GTPase 3	10	9	9	9	10	10	10	10	9	10	1	8
GQ03808_I16	BT116883	NA	Dehydrin	Transcribed locus, weakly similar to XP_002285919.1 PREDICTED: hypothetical protein [Vitis vinifera]	Clone WS02729_F14 unknown mRNA	NA	10	10	9	10	10	10	10	9	9	10	1	8
GQ03808_O20	BT116897	Clathrin adaptor complexes medium subunit family protein	Adaptor complexes medium subunit family	Transcribed locus, strongly similar to NP_199475.1 clathrin adaptor complexes medium subunit family protein [Arabidopsis thaliana]	Clone WS02749_B12 unknown mRNA	similar to AT5G46630.1: Clathrin adaptor complexes medium subunit family protein	10	9	10	10	10	10	10	9	9	10	1	8
GQ03809_D18	BT116911	ATPase, V1 complex, subunit B protein	ATP synthase alpha/beta family, nucleotide-binding domain ; ATP synthase alpha/beta chain, C terminal domain ; ATP synthase alpha/beta family, beta-barrel domain	Transcribed locus, strongly similar to NP_195563.1 vacuolar ATP synthase subunit B, putative / V-ATPase B subunit, putative / vacuolar proton pump B subunit, putative / V-ATPase 57 kDa subunit, putative [Arabidopsis thaliana]	Clone WS02812_C16 unknown mRNA	similar to AT4G38510.5: ATPase, V1 complex, subunit B protein	9	9	10	10	10	10	10	9	9	10	1	8
GQ03809_K14	BT116930	eukaryotic translation initiation factor 3B-2	Eukaryotic translation initiation factor eIF2A ; RNA recognition motif. (a.k.a. RRM, RBD, or RNP domain)	Transcribed locus, moderately similar to XP_002285591.1 PREDICTED: hypothetical protein [Vitis vinifera]	Clone WS0293_G11 unknown mRNA	similar to AT5G27640.1: translation initiation factor 3B1	9	8	9	9	9	8	9	9	8	9	1	8
GQ03809_M13		ubiquitin 4	Ubiquitin family ; Ubiquitin-2 like Rad60 SUMO-like	Transcribed locus, strongly similar to NP_035794.1 ubiquitin [Mus musculus]	Clone WS02916_P08 unknown mRNA	similar to AT4G05320.2: polyubiquitin 10	10	10	10	10	10	9	10	10	9	10	1	8
GQ03810_B04	BT116952	eif4a-2	DEAD/DEAH box helicase ; Helicase conserved C-terminal domain	Transcribed locus, strongly similar to XP_002451536.1 hypothetical protein SORBIDRAFT_04g003390 [Sorghum bicolor]	Clone WS02718_K14 unknown mRNA	similar to AT3G13920.1: eukaryotic translation initiation factor 4A1	10	10	10	10	10	10	10	9	9	10	1	8
GQ03810_I01		calmodulin 7	EF hand ; Cytoskeletal-regulatory complex EF hand ; Ca2+ insensitive EF hand	Transcribed locus, strongly similar to NP_189967.1 CAM7 (CALMODULIN 7); calcium ion binding [Arabidopsis thaliana]	Clone WS02734_E05 unknown mRNA	similar to AT2G27030.3: calmodulin 5	10	10	10	10	10	10	10	9	9	10	1	8
GQ03812_F20	BT117077	NA	NA	NA	Transcribed locus	NA	10	10	10	10	10	10	10	9	9	10	1	8
GQ03812_L03	BT117094	thioredoxin family protein	Thioredoxin ; Endoplasmic reticulum protein ERp29, C-terminal domain	Transcribed locus, moderately similar to NP_973708.1 UNE5 (UNFERTILIZED EMBRYO SAC 5); protein disulfide isomerase [Arabidopsis thaliana]	Clone WS02769_H03 unknown mRNA	similar to AT2G47470.1: thioredoxin family protein	9	10	10	10	10	10	10	9	9	10	1	8
GQ03814_H21	BT117175	general regulatory factor 7	14-3-3 protein	Transcribed locus, moderately similar to NP_568557.1 GRF3 (GENERAL REGULATORY FACTOR 3); ATP binding / protein binding / protein phosphorylated amino acid binding [Arabidopsis thaliana]	Clone WS0292_J04 unknown mRNA	similar to AT3G02520.1: general regulatory factor 7	9	9	10	9	9	9	10	10	9	10	1	8
GQ03814_O23	BT117204	ATPase, AAA-type, CDC48 protein	ATPase family associated with various cellular activities (AAA) ; Cell division protein 48 (CDC48), N-terminal domain ; Holliday junction DNA helicase ruvB N-terminus ; AAA domain (Cdc48 subfamily) ; Cell division protein 48 (CDC48), domain 2 ; AAA domain (dynein-related subfamily)	Transcribed locus, strongly similar to NP_190891.1 cell division cycle protein 48, putative / CDC48, putative [Arabidopsis thaliana]	Transcribed locus, strongly similar to NP_568114.1 cell division cycle protein 48, putative / CDC48, putative [Arabidopsis thaliana]	similar to AT5G03340.1: ATPase, AAA-type, CDC48 protein	9	9	9	10	10	9	10	10	9	10	1	8
GQ03814_P16	BT117207	plastidic GLC translocator	Sugar (and other) transporter ; Major Facilitator Superfamily	Transcribed locus, moderately similar to NP_568328.1 PGLCT (PLASTIDIC GLC TRANSLOCATOR); carbohydrate transmembrane transporter/ sugar:hydrogen symporter [Arabidopsis thaliana]	Clone WS02761_A19 unknown mRNA	similar to AT5G16150.1: plastidic GLC translocator	10	10	10	10	10	10	10	9	9	10	1	8
GQ03816_D12	BT117264	DNA/RNA polymerases superfamily protein	NA	Transcribed locus, weakly similar to XP_001810024.1 PREDICTED: similar to protease, reverse transcriptase, ribonuclease H, integrase [Tribolium castaneum]	Transcribed locus	NA	10	9	10	9	10	10	9	10	9	10	1	8
GQ03817_E10	BT117329	Transducin/WD40 repeat-like superfamily protein	WD domain, G-beta repeat	Transcribed locus, moderately similar to XP_002281279.1 PREDICTED: hypothetical protein [Vitis vinifera]	Clone WS02817_P12 unknown mRNA	similar to AT1G18080.1: Transducin/WD40 repeat-like superfamily protein	10	9	9	9	10	9	9	10	9	10	1	8
GQ03818_K09	BT117395	serine hydroxymethyltransferase 4	Serine hydroxymethyltransferase	Transcribed locus, moderately similar to NP_193129.1 SHM4 (serine hydroxymethyltransferase 4); catalytic/ glycine hydroxymethyltransferase/ pyridoxal phosphate binding [Arabidopsis thaliana]	Clone WS02735_F19 unknown mRNA	similar to AT4G13930.1: serine hydroxymethyltransferase 4	9	10	10	10	10	10	9	10	9	10	1	8
GQ03819_K23	BT117448	Ribosomal protein L6 family protein	Ribosomal protein L6e ; Ribosomal protein L6, N-terminal domain	Transcribed locus, moderately similar to NP_173289.1 60S ribosomal protein L6 (RPL6A) [Arabidopsis thaliana]	Clone WS02929_N02 unknown mRNA	similar to AT1G74050.1: Ribosomal protein L6 family protein	10	10	10	10	10	10	10	9	9	10	1	8
GQ03901_E13	BT117477	chaperonin-60alpha	TCP-1/cpn60 chaperonin family	Transcribed locus, moderately similar to NP_180367.1 CPN60A (CHAPERONIN-60ALPHA); ATP binding / protein binding [Arabidopsis thaliana]	Clone WS02911_K05 unknown mRNA	similar to AT2G28000.1: chaperonin-60alpha	10	10	9	10	10	10	10	9	9	10	1	8
GQ03902_F06	BT117526	Mitochondrial import inner membrane translocase subunit Tim17/Tim22/Tim23 family protein	Tim17/Tim22/Tim23/Pmp24 family	Transcribed locus, weakly similar to NP_565968.1 mitochondrial import inner membrane translocase subunit Tim17/Tim22/Tim23 family protein [Arabidopsis thaliana]	Clone WS02748_G24 unknown mRNA	similar to AT2G42210.2: Mitochondrial import inner membrane translocase subunit Tim17/Tim22/Tim23 family protein	10	9	10	9	10	9	9	9	9	10	1	8
GQ03908_L08	BT117721	Endomembrane protein 70 protein family	Endomembrane protein 70	Transcribed locus, strongly similar to XP_002336262.1 predicted protein [Populus trichocarpa]	Clone WS0286_H21 unknown mRNA	similar to AT5G37310.1: Endomembrane protein 70 protein family	10	9	10	10	10	10	10	9	9	10	1	8
GQ03908_P10		cinnamoyl coa reductase	NAD dependent epimerase/dehydratase family ; 3-beta hydroxysteroid dehydrogenase/isomerase family ; Male sterility protein ; NmrA-like family ; Polysaccharide biosynthesis protein ; short chain dehydrogenase ; KR domain	Transcribed locus, weakly similar to NP_178197.1 CCR2 (CINNAMOYL COA REDUCTASE); cinnamoyl-CoA reductase [Arabidopsis thaliana]	Transcribed locus, weakly similar to NP_178197.1 CCR2 (CINNAMOYL COA REDUCTASE); cinnamoyl-CoA reductase [Arabidopsis thaliana]	similar to AT1G15950.1: cinnamoyl coa reductase 1	10	9	9	10	10	10	10	10	9	10	1	8
GQ03915_B09	BT117869	casein kinase II beta subunit 4	Casein kinase II regulatory subunit	Transcribed locus, moderately similar to XP_002327022.1 predicted protein [Populus trichocarpa]	Clone WS02775_N13 unknown mRNA	similar to AT5G47080.1: casein kinase II beta chain 1	10	10	10	10	10	10	10	9	9	10	1	8
GQ03917_K15	BT117931	RNA-binding (RRM/RBD/RNP motifs) family protein	RNA recognition motif. (a.k.a. RRM, RBD, or RNP domain)	Transcribed locus, weakly similar to XP_002312594.1 predicted protein [Populus trichocarpa]	Clone WS0443_H12 unknown mRNA	similar to AT3G07810.2: RNA-binding (RRM/RBD/RNP motifs) family protein	10	9	10	10	10	9	10	9	9	10	1	8
GQ03918_A18	BT117941	UBP1-associated protein 2A	RNA recognition motif. (a.k.a. RRM, RBD, or RNP domain)	Transcribed locus, weakly similar to XP_001764798.1 predicted protein [Physcomitrella patens subsp. patens]	Clone WS0298_G24 unknown mRNA	similar to AT2G41060.1: RNA-binding (RRM/RBD/RNP motifs) family protein	10	9	9	9	9	9	10	9	9	10	1	8
GQ03918_F11	BT117953	Aha1 domain-containing protein	Activator of Hsp90 ATPase homolog 1-like protein ; Activator of Hsp90 ATPase, N-terminal	Transcribed locus, weakly similar to NP_001061992.1 Os08g0464000 [Oryza sativa Japonica Group]	Clone WS02714_H18 unknown mRNA	similar to AT3G12050.1: Aha1 domain-containing protein	9	8	8	8	9	9	8	8	8	9	1	8
GQ03918_G16	BT117959	NAD(P)-linked oxidoreductase superfamily protein	Aldo/keto reductase family	Transcribed locus, moderately similar to NP_564761.1 ATB2; oxidoreductase [Arabidopsis thaliana]	Clone WS0294_M03 unknown mRNA	similar to AT1G60710.1: NAD(P)-linked oxidoreductase superfamily protein	9	9	9	9	9	10	9	9	9	10	1	8
GQ03919_C06	BT117972	Ribosomal protein S5/Elongation factor G/III/V family protein	Elongation factor G, domain IV ; Elongation factor G C-terminus	Transcribed locus, strongly similar to NP_849818.1 LOS1; copper ion binding / translation elongation factor/ translation factor, nucleic acid binding [Arabidopsis thaliana]	Clone WS0471_L16 unknown mRNA	similar to AT1G56070.1: Ribosomal protein S5/Elongation factor G/III/V family protein	10	10	10	10	10	9	10	10	9	10	1	8
GQ04001_E13	BT118022	casein kinase alpha 1	Protein kinase domain	Transcribed locus, strongly similar to NP_001058752.1 Os07g0114400 [Oryza sativa Japonica Group]	Clone WS02727_D11 unknown mRNA	similar to AT2G23070.1: Protein kinase superfamily protein	10	9	10	10	10	10	10	9	9	10	1	8
GQ04001_O22	BT118063	Protein of unknown function, DUF538	Protein of unknown function, DUF538	Transcribed locus, weakly similar to NP_197460.1 unknown protein [Arabidopsis thaliana]	Clone WS02760_A18 unknown mRNA	similar to AT5G19590.1: Protein of unknown function, DUF538	9	9	9	9	9	10	9	9	9	10	1	8
GQ04002_A15	BT118074	Rad23 UV excision repair protein family	UBA/TS-N domain ; XPC-binding domain	Transcribed locus, moderately similar to XP_001763027.1 predicted protein [Physcomitrella patens subsp. patens]	Clone WS02733_P11 unknown mRNA	similar to AT3G02540.1: Rad23 UV excision repair protein family	10	9	9	10	10	10	10	9	9	10	1	8
GQ04004_N24	BT118305	FKBP-like peptidyl-prolyl cis-trans isomerase family protein	PPIC-type PPIASE domain	Transcribed locus, strongly similar to NP_564250.1 peptidyl-prolyl cis-trans isomerase PPIC-type family protein [Arabidopsis thaliana]	Clone WS02813_H01 unknown mRNA	similar to AT1G26550.1: FKBP-like peptidyl-prolyl cis-trans isomerase family protein	10	10	10	10	10	9	9	9	9	10	1	8
GQ04005_C15	BT118329	RNA-binding (RRM/RBD/RNP motifs) family protein	RNA recognition motif. (a.k.a. RRM, RBD, or RNP domain)	Transcribed locus, moderately similar to XP_001765014.1 predicted protein [Physcomitrella patens subsp. patens]	Clone WS0285_J20 unknown mRNA	similar to AT1G21320.2: nucleotide binding;nucleic acid binding	10	9	10	9	10	9	9	10	9	10	1	8
GQ04005_H21	BT118356	KH domain-containing protein / zinc finger (CCCH type) family protein	Zinc finger C-x8-C-x5-C-x3-H type (and similar) ; KH domain	Transcribed locus, weakly similar to XP_002273052.1 PREDICTED: hypothetical protein [Vitis vinifera]	Clone WS02764_K08 unknown mRNA	similar to AT3G12130.1: KH domain-containing protein / zinc finger (CCCH type) family protein	10	10	10	10	10	9	10	10	9	10	1	8
GQ04005_K06	BT118370	20S proteasome subunit PAA2	Proteasome subunit ; Proteasome subunit A N-terminal signature	Transcribed locus, moderately similar to NP_178641.1 PAA2 (20S PROTEASOME SUBUNIT PAA2); endopeptidase/ peptidase/ threonine-type endopeptidase [Arabidopsis thaliana]	Clone WS02770_G07 unknown mRNA	similar to AT2G05840.1: 20S proteasome subunit PAA2	10	10	10	9	10	9	9	9	9	10	1	8
GQ04007_M16	BT118570	Ubiquitin-associated (UBA) protein	Der1-like family ; Rhomboid family ; UBA/TS-N domain	Transcribed locus, weakly similar to XP_001765681.1 predicted protein [Physcomitrella patens subsp. patens]	Clone WS0451_L10 unknown mRNA	similar to AT2G41160.1: Ubiquitin-associated (UBA) protein	9	9	9	9	9	10	9	9	9	10	1	8
GQ04009_H24	BT118716	NA	NA	Transcribed locus, weakly similar to XP_002315330.1 predicted protein [Populus trichocarpa]	Transcribed locus, weakly similar to XP_002315330.1 predicted protein [Populus trichocarpa]	similar to AT5G04280.1: RNA-binding (RRM/RBD/RNP motifs) family protein with retrovirus zinc finger-like domain	10	9	10	9	10	10	10	10	9	10	1	8
GQ04009_M03	BT118739	RNA-binding KH domain-containing protein	KH domain	Transcribed locus, moderately similar to NP_001048750.1 Os03g0115200 [Oryza sativa Japonica Group]	Clone WS0281_F04 unknown mRNA	similar to AT3G13230.1: RNA-binding KH domain-containing protein	9	8	9	8	8	8	9	9	8	9	1	8
GQ04013_C06	BT118994	NA	Mitochondrial ATPase inhibitor, IATP	Transcribed locus, weakly similar to XP_002275103.1 PREDICTED: hypothetical protein isoform 3 [Vitis vinifera]	Clone WS02728_K02 unknown mRNA	NA	10	10	10	10	10	10	10	9	9	10	1	8
GQ04101_A06	BT119069	Ribosomal L29 family protein	Ribosomal L29 protein	Transcribed locus, strongly similar to NP_187561.1 60S ribosomal protein L35 (RPL35A) [Arabidopsis thaliana]	Clone WS02925_J08 unknown mRNA	similar to AT2G39390.1: Ribosomal L29 family protein	10	9	10	9	10	10	10	10	9	10	1	8
GQ04101_P24	BT119152	ubiquinol-cytochrome C reductase UQCRX/QCR9-like family protein	Ubiquinol-cytochrome C reductase, UQCRX/QCR9 like	Transcribed locus, moderately similar to XP_002282670.1 PREDICTED: hypothetical protein [Vitis vinifera]	Clone WS02914_P22 unknown mRNA	similar to AT3G52730.1: ubiquinol-cytochrome C reductase UQCRX/QCR9-like family protein	10	9	10	9	9	10	10	10	9	10	1	8
GQ04102_B16	BT119157	Phosphoglucomutase/phosphomannomutase family protein	Phosphoglucomutase/phosphomannomutase, alpha/beta/alpha domain III ; Phosphoglucomutase/phosphomannomutase, alpha/beta/alpha domain II ; Phosphoglucomutase/phosphomannomutase, C-terminal domain	Transcribed locus, moderately similar to NP_173732.1 phosphoglucomutase, cytoplasmic, putative / glucose phosphomutase, putative [Arabidopsis thaliana]	Clone WS02731_K22 unknown mRNA	similar to AT1G70730.3: Phosphoglucomutase/phosphomannomutase family protein	9	10	10	10	10	9	10	9	9	10	1	8
GQ04102_D05	BT119167	aspartate aminotransferase 1	Aminotransferase class I and II	Transcribed locus, moderately similar to NP_001046388.1 Os02g0236000 [Oryza sativa Japonica Group]	Clone WS02718_N05 unknown mRNA	similar to AT2G30970.1: aspartate aminotransferase 1	10	10	10	10	9	9	10	9	9	10	1	8
GQ04102_E13	BT119173	Histone superfamily protein	Core histone H2A/H2B/H3/H4 ; TATA box binding protein associated factor (TAF)	Transcribed locus, strongly similar to NP_524352.1 histone H4 replacement, isoform C [Drosophila melanogaster]	Clone WS02748_I14 unknown mRNA	similar to AT1G07660.1: Histone superfamily protein	10	9	10	10	10	10	9	10	9	10	1	8
GQ04102_G10	BT119181	RAN GTPase 3	Ras family ; Miro-like protein ; ADP-ribosylation factor family	Transcribed locus, strongly similar to NP_200330.1 RAN3 (RAN GTPASE 3); GTP binding / GTPase/ protein binding [Arabidopsis thaliana]	Clone WS02719_M05 unknown mRNA	similar to AT5G55190.1: RAN GTPase 3	10	10	10	9	10	10	10	10	9	10	1	8
GQ04102_O18	BT119236	Mitochondrial substrate carrier family protein	Mitochondrial carrier protein	Transcribed locus, moderately similar to XP_002273414.1 PREDICTED: hypothetical protein [Vitis vinifera]	Clone WS02757_L21 unknown mRNA	similar to AT5G51050.1: Mitochondrial substrate carrier family protein	10	9	9	9	9	10	10	10	9	10	1	8
GQ04104_M12	BT119372	NA	NA	Transcribed locus, moderately similar to XP_002282670.1 PREDICTED: hypothetical protein [Vitis vinifera]	Clone WS02914_P22 unknown mRNA	NA	10	9	9	9	9	10	10	9	9	10	1	8
GQ04104_P24	BT119390	unknown protein; BEST Arabidopsis thaliana protein match is: unknown protein (TAIR:AT1G67170.1); Has 4036 Blast hits to 3091 proteins in 519 species: Archae - 61; Bacteria - 669; Metazoa - 1503; Fungi - 255; Plants - 421; Viruses - 4; Other Eukaryotes - 1123 (source: NCBI BLink).	NA	Transcribed locus, weakly similar to XP_001783211.1 predicted protein [Physcomitrella patens subsp. patens]	Clone WS02750_J16 unknown mRNA	similar to AT1G55170.1:	10	10	10	10	10	9	10	10	9	10	1	8
GQ04105_K06	BT119434	unknown protein; FUNCTIONS IN: molecular_function unknown; INVOLVED IN: biological_process unknown; LOCATED IN: cellular_component unknown; EXPRESSED IN: 24 plant structures; EXPRESSED DURING: 15 growth stages; CONTAINS InterPro DOMAIN/s: Protein of unknown function DUF339 (InterPro:IPR005631).	Flavinator of succinate dehydrogenase	Transcribed locus, moderately similar to NP_199917.1 unknown protein [Arabidopsis thaliana]	Clone WS02733_I10 unknown mRNA	similar to AT5G51040.1:	9	9	9	8	9	9	9	8	8	9	1	8
GQ04108_D24	BT119647	G10 family protein	G10 protein	Transcribed locus, strongly similar to NP_001044856.1 Os01g0857700 [Oryza sativa Japonica Group]	Clone WS02717_L05 unknown mRNA	similar to AT4G21110.1: G10 family protein	10	10	10	10	10	10	10	9	9	10	1	8
GQ04108_N16	BT119693	ADP/ATP carrier 3	Mitochondrial carrier protein	Transcribed locus, moderately similar to XP_001695177.1 adenine nucleotide translocator [Chlamydomonas reinhardtii]	Clone WS02724_N18 unknown mRNA	similar to AT4G28390.1: ADP/ATP carrier 3	10	10	9	9	10	10	10	10	9	10	1	8
GQ04113_J02	BT119980	RNA-binding KH domain-containing protein	KH domain	Transcribed locus, moderately similar to XP_001772435.1 predicted protein [Physcomitrella patens subsp. patens]	Clone WS02753_F05 unknown mRNA	similar to AT3G04610.1: RNA-binding KH domain-containing protein	10	10	10	10	10	10	10	9	9	10	1	8
WS0035_M12		NA	NA	NA	Transcribed locus	NA	10	10	10	10	10	10	9	10	9	10	1	8
WS00712_E03		NA	NA	NA	Transcribed locus	NA	9	10	10	10	10	10	9	9	9	10	1	8
WS00729_D01		NA	NA	NA	Clone WS02817_K08 unknown mRNA	NA	10	9	10	10	10	10	9	10	9	10	1	8
WS0073_M22		glutamate dehydrogenase 1	NA	Transcribed locus, moderately similar to NP_001132187.1 hypothetical protein LOC100193614 [Zea mays]	Clone WS0278_A08 unknown mRNA	similar to AT5G18170.1: glutamate dehydrogenase 1	10	9	10	10	10	10	9	10	9	10	1	8
WS00832_H06		NA	NA	NA	Transcribed locus	NA	10	10	10	10	10	10	9	9	9	10	1	8
WS00840_K04		NA	NA	NA	Transcribed locus	NA	10	9	10	10	10	10	9	9	9	10	1	8
WS02614_F08		Ubiquitin family protein	Ubiquitin family ; Ubiquitin-2 like Rad60 SUMO-like	Transcribed locus, strongly similar to NP_035794.1 ubiquitin [Mus musculus]	Transcribed locus, strongly similar to XP_958803.1 polyubiquitin [Neurospora crassa OR74A]	similar to AT4G05320.2: polyubiquitin 10	10	10	10	10	10	10	10	9	9	10	1	8
WS0311_I13		NA	NA	NA	Transcribed locus	NA	10	10	9	10	10	10	10	10	9	10	1	8
WS0321_P06		NA	NA	Transcribed locus	Clone WS0298_K03 unknown mRNA	NA	9	9	9	9	9	10	10	9	9	10	1	8
WS0336_H18		NA	NA	NA	NA	NA	10	9	9	9	10	9	10	10	9	10	1	8
GQ0204_G01	BT102983	UDP-glucose 6-dehydrogenase family protein	UDP-glucose/GDP-mannose dehydrogenase family, UDP binding domain	Transcribed locus, moderately similar to NP_197053.1 UDP-glucose 6-dehydrogenase, putative [Arabidopsis thaliana]	Clone WS02772_P17 unknown mRNA	similar to AT3G29360.1: UDP-glucose 6-dehydrogenase family protein	9	8	10	10	10	10	10	10	8	10	2	8
GQ03122_N04	BT108503	Ribosomal protein S6e	NA	Transcribed locus, moderately similar to NP_196598.1 EMB3010 (embryo defective 3010); structural constituent of ribosome [Arabidopsis thaliana]	Clone WS0292_J06 unknown mRNA	similar to AT5G10360.1: Ribosomal protein S6e	10	8	10	10	10	10	10	10	8	10	2	8
GQ03233_G06	BT111147	calreticulin 1b	Calreticulin family	Calreticulin	Clone WS02735_O06 unknown mRNA	similar to AT1G56340.2: calreticulin 1a	10	8	10	10	10	10	10	10	8	10	2	8
GQ03308_D10	BT111959	NADH-ubiquinone oxidoreductase-related	Zinc-finger domain	Transcribed locus, moderately similar to NP_566191.1 NADH-ubiquinone oxidoreductase-related [Arabidopsis thaliana]	Transcribed locus, moderately similar to NP_566191.1 NADH-ubiquinone oxidoreductase-related [Arabidopsis thaliana]	similar to AT3G03070.1: NADH-ubiquinone oxidoreductase-related	9	7	8	8	8	8	8	8	7	9	2	8
GQ03406_K05	BT113385	RAB GTPase homolog A1F	Ras family ; Miro-like protein ; ADP-ribosylation factor family ; Gtr1/RagA G protein conserved region	Transcribed locus, strongly similar to NP_001062887.2 Os09g0327100 [Oryza sativa Japonica Group]	Clone WS02731_C01 unknown mRNA	similar to AT5G60860.1: RAB GTPase homolog A1F	10	8	9	9	9	9	9	9	8	10	2	8
GQ03611_D16	BT115198	Class II aaRS and biotin synthetases superfamily protein	Prolyl-tRNA synthetase, C-terminal ; Anticodon binding domain	Transcribed locus, weakly similar to NP_001066707.2 Os12g0443700 [Oryza sativa Japonica Group]	Clone WS0292_I19 unknown mRNA	similar to AT3G62120.1: Class II aaRS and biotin synthetases superfamily protein	10	8	9	9	9	9	9	9	8	10	2	8
GQ0013_L06	BT100418	NA	NA	NA	Clone WS02729_D08 unknown mRNA	NA	9	7	9	8	8	9	8	9	7	9	2	8
GQ00410_P24	BT100683	RAB GTPASE HOMOLOG B18	Ras family ; ADP-ribosylation factor family ; Miro-like protein ; Gtr1/RagA G protein conserved region ; Signal recognition particle receptor beta subunit	Transcribed locus, moderately similar to NP_001077675.1 ATRAB18 (ARABIDOPSIS RAB GTPASE HOMOLOG B18); GTP binding [Arabidopsis thaliana]	Clone WS0271_D11 unknown mRNA	similar to AT1G43890.1: RAB GTPASE HOMOLOG B18	8	8	10	9	9	10	9	10	8	10	2	8
GQ00411_A21	BT100684	NA	NA	NA	Transcribed locus	NA	10	8	10	10	10	10	10	9	8	10	2	8
GQ0067_E12	BT101093	O-Glycosyl hydrolases family 17 protein	X8 domain	Transcribed locus, weakly similar to XP_002336993.1 predicted protein [Populus trichocarpa]	Clone WS02728_O13 unknown mRNA	similar to AT1G64760.1: O-Glycosyl hydrolases family 17 protein	10	8	10	9	9	10	10	10	8	10	2	8
GQ0072_H05	BT101195	eukaryotic translation initiation factor 3A	NA	Transcribed locus, weakly similar to XP_002283093.1 PREDICTED: hypothetical protein [Vitis vinifera]	Clone WS0461_O04 unknown mRNA	similar to AT4G11420.1: eukaryotic translation initiation factor 3A	8	7	9	8	8	9	8	8	7	9	2	8
GQ0165_I12		NmrA-like negative transcriptional regulator family protein	NmrA-like family ; NAD dependent epimerase/dehydratase family ; 3-beta hydroxysteroid dehydrogenase/isomerase family ; short chain dehydrogenase	Phenylcoumaran benzylic ether reductase (DDCBER1)	Clone WS0441_H07 unknown mRNA	similar to AT4G39230.1: NmrA-like negative transcriptional regulator family protein	8	10	10	10	10	10	10	9	8	10	2	8
GQ0197_B21	BT102580	NADH-ubiquinone oxidoreductase 24 kDa subunit, putative	Respiratory-chain NADH dehydrogenase 24 Kd subunit	Transcribed locus, moderately similar to XP_002281655.1 PREDICTED: hypothetical protein [Vitis vinifera]	Clone WS02732_C10 unknown mRNA	similar to AT4G02580.1: NADH-ubiquinone oxidoreductase 24 kDa subunit, putative	10	9	9	9	9	8	9	9	8	10	2	8
GQ0197_G20	BT102597	eukaryotic translation initiation factor 3G1	Eukaryotic translation initiation factor 3 subunit G ; RNA recognition motif. (a.k.a. RRM, RBD, or RNP domain)	Transcribed locus, moderately similar to NP_187747.1 eukaryotic translation initiation factor 3G / eIF3g [Arabidopsis thaliana]	Clone WS02726_E04 unknown mRNA	similar to AT3G11400.1: eukaryotic translation initiation factor 3G1	10	8	10	9	10	9	10	10	8	10	2	8
GQ0201_H20	BT102841	PYR1-like 4	NA	Transcribed locus, moderately similar to XP_002312183.1 predicted protein [Populus trichocarpa]	Transcribed locus, weakly similar to XP_002312183.1 predicted protein [Populus trichocarpa]	similar to AT5G53160.2: regulatory components of ABA receptor 3	10	8	10	10	10	10	10	9	8	10	2	8
GQ02010_F06	BT102658	NA	NA	Transcribed locus, weakly similar to XP_002319217.1 predicted protein [Populus trichocarpa]	Clone WS02739_I19 unknown mRNA	NA	9	8	10	9	10	10	10	9	8	10	2	8
GQ0202_P19	BT102910	GroES-like family protein	Chaperonin 10 Kd subunit	Transcribed locus, moderately similar to NP_001065426.2 Os10g0566700 [Oryza sativa Japonica Group]	Clone WS02741_B12 unknown mRNA	similar to AT3G60210.1: GroES-like family protein	10	10	9	8	9	9	9	8	8	10	2	8
GQ0207_B19	BT103133	Calcium-dependent lipid-binding (CaLB domain) family protein	C2 domain	Transcribed locus, weakly similar to NP_001062521.1 Os08g0562600 [Oryza sativa Japonica Group]	Clone WS02812_D19 unknown mRNA	similar to AT5G23950.1: Calcium-dependent lipid-binding (CaLB domain) family protein	9	8	10	9	9	9	10	10	8	10	2	8
GQ0207_N19	BT103181	RAC-like 3	Ras family ; Miro-like protein	Transcribed locus, strongly similar to NP_177712.1 ARAC5 (RAC-LIKE GTP BINDING PROTEIN 5); GTP binding / GTPase [Arabidopsis thaliana]	Clone WS02721_E09 unknown mRNA	similar to AT4G35020.1: RAC-like 3	9	8	9	9	10	10	9	9	8	10	2	8
GQ0223_C18	BT103277	Histone superfamily protein	Core histone H2A/H2B/H3/H4 ; Histone-like transcription factor (CBF/NF-Y) and archaeal histone	Transcribed locus, moderately similar to NP_001044754.1 Os01g0839500 [Oryza sativa Japonica Group]	Clone WS02716_C18 unknown mRNA	similar to AT2G28720.1: Histone superfamily protein	10	8	10	9	9	10	10	10	8	10	2	8
GQ0224_J22	BT103295	Clathrin adaptor complexes medium subunit family protein	Adaptor complexes medium subunit family	Transcribed locus, moderately similar to NP_194186.1 clathrin adaptor complexes medium subunit family protein [Arabidopsis thaliana]	Clone WS02756_J05 unknown mRNA	similar to AT4G24550.2: Clathrin adaptor complexes medium subunit family protein	5	5	7	6	6	6	6	6	5	7	2	8
GQ0228_L11	BT103338	ribosomal protein S28	Ribosomal protein S28e	Transcribed locus, strongly similar to XP_001691054.1 ribosomal protein S28, component of cytosolic 80S ribosome and 40S small subunit [Chlamydomonas reinhardtii]	Clone WS02762_M01 unknown mRNA	similar to AT5G64140.1: ribosomal protein S28	10	8	9	9	10	10	10	10	8	10	2	8
GQ0256_G17	BT103536	Bifunctional inhibitor/lipid-transfer protein/seed storage 2S albumin superfamily protein	Protease inhibitor/seed storage/LTP family	Transcribed locus, weakly similar to NP_001058178.1 Os06g0643500 [Oryza sativa Japonica Group]	Transcribed locus, weakly similar to NP_001056927.1 Os06g0168700 [Oryza sativa Japonica Group]	similar to AT2G10940.1: Bifunctional inhibitor/lipid-transfer protein/seed storage 2S albumin superfamily protein	10	8	10	9	10	10	10	10	8	10	2	8
GQ0257_H22	BT103574	ACT domain-containing protein	NA	Transcribed locus	Transcribed locus, weakly similar to XP_002968862.1 hypothetical protein SELMODRAFT_270752 [Selaginella moellendorffii]	similar to AT2G39570.1: ACT domain-containing protein	8	9	10	10	10	9	10	9	8	10	2	8
GQ02801_E02	BT103727	unknown protein; BEST Arabidopsis thaliana protein match is: unknown protein (TAIR:AT3G14750.1); Has 5478 Blast hits to 4354 proteins in 533 species: Archae - 87; Bacteria - 653; Metazoa - 2554; Fungi - 380; Plants - 418; Viruses - 16; Other Eukaryotes - 1370 (source: NCBI BLink).	NA	Transcribed locus, weakly similar to XP_001783211.1 predicted protein [Physcomitrella patens subsp. patens]	Clone WS02733_J06 unknown mRNA	similar to AT1G67170.1:	9	7	7	7	8	7	8	7	7	9	2	8
GQ02804_A13	BT103912	RNA binding Plectin/S10 domain-containing protein	Plectin/S10 domain	Transcribed locus, moderately similar to NP_001047088.1 Os02g0549600 [Oryza sativa Japonica Group]	Clone WS02921_C11 unknown mRNA	similar to AT4G25740.1: RNA binding Plectin/S10 domain-containing protein	10	8	10	9	10	10	10	10	8	10	2	8
GQ02812_B05	BT104577	C2H2-like zinc finger protein	NA	Transcribed locus, weakly similar to XP_002300082.1 predicted protein [Populus trichocarpa]	Clone WS04715_D10 unknown mRNA	similar to AT5G63280.1: C2H2-like zinc finger protein	6	4	5	5	5	6	6	5	4	6	2	8
GQ02816_L11	BT104933	Defender against death (DAD family) protein	NA	Transcribed locus, moderately similar to NP_174500.1 ATDAD1 (DEFENDER AGAINST APOPTOTIC DEATH 1) [Arabidopsis thaliana]	Clone WS0294_H05 unknown mRNA	similar to AT2G35520.1: Defender against death (DAD family) protein	9	8	9	9	9	10	10	10	8	10	2	8
GQ02817_B11	BT104964	NAD(P)-binding Rossmann-fold superfamily protein	short chain dehydrogenase ; KR domain ; NAD dependent epimerase/dehydratase family ; Polysaccharide biosynthesis protein	Transcribed locus, weakly similar to XP_002282201.1 PREDICTED: hypothetical protein [Vitis vinifera]	Clone WS02712_N12 unknown mRNA	similar to AT4G13180.1: NAD(P)-binding Rossmann-fold superfamily protein	10	8	10	9	9	10	9	10	8	10	2	8
GQ02820_F12	BT105262	FUNCTIONS IN: molecular_function unknown; INVOLVED IN: intracellular protein transport; LOCATED IN: endomembrane system, integral to membrane, endoplasmic reticulum; EXPRESSED IN: 23 plant structures; EXPRESSED DURING: 13 growth stages; CONTAINS InterPro DOMAIN/s: B-cell receptor-associated 31-like (InterPro:IPR008417); BEST Arabidopsis thaliana protein match is: unknown protein (TAIR:AT3G03160.1…	NA	Transcribed locus, moderately similar to NP_197221.1 unknown protein [Arabidopsis thaliana]	Clone WS02719_O11 unknown mRNA	similar to AT5G17190.1:	9	8	10	10	10	10	9	9	8	10	2	8
GQ02824_E05	BT105551	Peptidase family M48 family protein	Peptidase family M48	Transcribed locus, moderately similar to NP_567212.1 ATSTE24; endopeptidase/ metalloendopeptidase [Arabidopsis thaliana]	Clone WS0461_J11 unknown mRNA	similar to AT4G01320.1: Peptidase family M48 family protein	10	8	10	9	9	10	9	9	8	10	2	8
GQ02824_J03	BT105570	VPS35 homolog B	Vacuolar protein sorting-associated protein 35	Transcribed locus, moderately similar to NP_001051593.1 Os03g0801600 [Oryza sativa Japonica Group]	Transcribed locus, moderately similar to XP_002272268.1 PREDICTED: hypothetical protein isoform 2 [Vitis vinifera]	similar to AT1G75850.1: VPS35 homolog B	9	7	9	8	8	9	9	8	7	9	2	8
GQ02826_B12	BT105683	Transmembrane CLPTM1 family protein	Cleft lip and palate transmembrane protein 1 (CLPTM1)	Transcribed locus, strongly similar to NP_680213.1 transmembrane protein, putative [Arabidopsis thaliana]	Clone WS0453_N04 unknown mRNA	similar to AT5G08500.1: Transmembrane CLPTM1 family protein	9	7	8	8	8	9	9	8	7	9	2	8
GQ02901_M16	BT106036	Rab5-interacting family protein	Rab5-interacting protein (Rab5ip)	Transcribed locus, moderately similar to XP_002316053.1 predicted protein [Populus trichocarpa]	Clone WS02747_N22 unknown mRNA	similar to AT5G49540.1: Rab5-interacting family protein	9	8	9	9	9	10	10	9	8	10	2	8
GQ02901_N21	BT106042	D-3-phosphoglycerate dehydrogenase	D-isomer specific 2-hydroxyacid dehydrogenase, NAD binding domain ; ACT domain ; Acetohydroxy acid isomeroreductase, catalytic domain ; S-adenosyl-L-homocysteine hydrolase, NAD binding domain	Transcribed locus, moderately similar to XP_001692431.1 D-3-phosphoglycerate dehydrogenase [Chlamydomonas reinhardtii]	Clone WS02721_C23 unknown mRNA	similar to AT4G34200.1: D-3-phosphoglycerate dehydrogenase	10	8	10	10	9	10	9	10	8	10	2	8
GQ02904_G11	BT106173	Aldolase-type TIM barrel family protein	Transaldolase	Transcribed locus, moderately similar to NP_196846.1 transaldolase, putative [Arabidopsis thaliana]	Clone WS02731_K23 unknown mRNA	similar to AT5G13420.1: Aldolase-type TIM barrel family protein	9	8	10	10	9	9	10	10	8	10	2	8
GQ02906_H24	BT106282	RmlC-like cupins superfamily protein	ARD/ARD' family ; Cupin domain ; AraC-like ligand binding domain	Transcribed locus, moderately similar to XP_002468466.1 hypothetical protein SORBIDRAFT_01g046360 [Sorghum bicolor]	Clone WS02747_G20 unknown mRNA	similar to AT4G14710.1: RmlC-like cupins superfamily protein	8	9	10	9	9	9	9	10	8	10	2	8
GQ02908_O10	BT106396	UDP-D-apiose/UDP-D-xylose synthase 2	NAD dependent epimerase/dehydratase family ; 3-beta hydroxysteroid dehydrogenase/isomerase family ; RmlD substrate binding domain	Transcribed locus, strongly similar to NP_180353.1 AXS1 (UDP-D-apiose/UDP-D-xylose synthase 1); NAD or NADH binding / UDP-glucuronate decarboxylase [Arabidopsis thaliana]	Transcribed locus, moderately similar to NP_180353.1 AXS1 (UDP-D-apiose/UDP-D-xylose synthase 1); NAD or NADH binding / UDP-glucuronate decarboxylase [Arabidopsis thaliana]	similar to AT1G08200.1: UDP-D-apiose/UDP-D-xylose synthase 2	8	8	9	9	9	10	9	9	8	10	2	8
GQ03004_H20	BT106541	vacuolar H+-pyrophosphatase 2	Inorganic H+ pyrophosphatase	Transcribed locus, moderately similar to NP_565195.1 AVP2 (ARABIDOPSIS VACUOLAR H+-PYROPHOSPHATASE 2); hydrogen-translocating pyrophosphatase [Arabidopsis thaliana]	Clone WS02763_M01 unknown mRNA	similar to AT1G16780.1: Inorganic H pyrophosphatase family protein	7	7	9	9	9	8	8	8	7	9	2	8
GQ03010_M21	BT106798	fibrillarin 2	Fibrillarin ; tRNA methyltransferase complex GCD14 subunit	Transcribed locus, moderately similar to NP_567724.1 FIB2 (FIBRILLARIN 2); snoRNA binding [Arabidopsis thaliana]	Clone WS02920_E21 unknown mRNA	similar to AT4G25630.1: fibrillarin 2	10	8	9	9	10	9	10	10	8	10	2	8
GQ03012_N11	BT106885	actin-11	Actin	Transcribed locus, strongly similar to NP_001032193.1 hypothetical protein LOC641320 [Danio rerio]	Clone WS02817_N24 unknown mRNA	similar to AT3G12110.1: actin-11	8	8	10	10	10	10	9	10	8	10	2	8
GQ03101_E02	BT106962	Ribosomal protein L22p/L17e family protein	Ribosomal protein L22p/L17e	Transcribed locus, strongly similar to NP_001062701.1 Os09g0258600 [Oryza sativa Japonica Group]	Clone WS0299_O14 unknown mRNA	similar to AT1G27400.1: Ribosomal protein L22p/L17e family protein	10	8	9	9	10	9	10	10	8	10	2	8
GQ03101_E19	BT106967	histidine-containing phosphotransmitter 1	Hpt domain	Transcribed locus, weakly similar to NP_188788.1 AHP1 (HISTIDINE-CONTAINING PHOSPHOTRANSMITTER 1); histidine phosphotransfer kinase [Arabidopsis thaliana]	Clone WS02716_K18 unknown mRNA	similar to AT3G21510.1: histidine-containing phosphotransmitter 1	9	8	10	10	10	9	10	10	8	10	2	8
GQ03102_M22	BT107105	SNF7 family protein	Snf7	Transcribed locus, moderately similar to XP_002316482.1 predicted protein [Populus trichocarpa]	Clone WS02765_O15 unknown mRNA	similar to AT3G10640.1: SNF7 family protein	7	8	9	8	8	8	9	8	7	9	2	8
GQ03105_A17	BT107252	ADP-ribosylation factor family protein	ADP-ribosylation factor family	Transcribed locus, moderately similar to NP_179430.1 TTN5 (TITAN 5); GTP binding / GTPase [Arabidopsis thaliana]	Clone WS02920_G09 unknown mRNA	similar to AT2G18390.1: ADP-ribosylation factor family protein	10	8	9	9	9	9	9	8	8	10	2	8
GQ03105_I22	BT107308	Transducin family protein / WD-40 repeat family protein	WD domain, G-beta repeat ; Histone-binding protein RBBP4 or subunit C of CAF1 complex	Transcribed locus, moderately similar to NP_565456.2 FVE; metal ion binding [Arabidopsis thaliana]	Clone WS04711_F20 unknown mRNA	similar to AT2G19520.1: Transducin family protein / WD-40 repeat family protein	9	8	8	7	8	7	8	8	7	9	2	8
GQ03107_L06	BT107452	Peptidyl-tRNA hydrolase II (PTH2) family protein	Peptidyl-tRNA hydrolase PTH2	Transcribed locus, moderately similar to NP_001054102.1 Os04g0652900 [Oryza sativa Japonica Group]	Transcribed locus, moderately similar to NP_001054102.1 Os04g0652900 [Oryza sativa Japonica Group]	similar to AT5G16870.1: Peptidyl-tRNA hydrolase II (PTH2) family protein	8	6	8	8	7	7	8	7	6	8	2	8
GQ03108_D09	BT107488	differentiation and greening-like 1	NA	Transcribed locus, moderately similar to NP_001056622.1 Os06g0116600 [Oryza sativa Japonica Group]	Clone WS02711_N08 unknown mRNA	similar to AT1G32580.1: plastid developmental protein DAG, putative	10	10	9	8	9	8	8	9	8	10	2	8
GQ03116_K17	BT108084	Amidase family protein	Amidase	Transcribed locus, moderately similar to NP_001146476.1 hypothetical protein LOC100280064 [Zea mays]	Clone WS02732_B21 unknown mRNA	similar to AT3G25660.1: Amidase family protein	10	10	9	9	9	8	9	9	8	10	2	8
GQ03116_M12	BT108091	alpha-adaptin	Alpha adaptin AP2, C-terminal domain	Transcribed locus	Transcribed locus	similar to AT5G22780.1: Adaptor protein complex AP-2, alpha subunit	9	8	10	10	10	10	10	9	8	10	2	8
GQ03116_O08	BT108102	Class II aminoacyl-tRNA and biotin synthetases superfamily protein	tRNA synthetases class II (D, K and N) ; OB-fold nucleic acid binding domain	Transcribed locus, moderately similar to XP_001778245.1 predicted protein [Physcomitrella patens subsp. patens]	Clone WS02763_C02 unknown mRNA	similar to AT4G31180.1: Class II aminoacyl-tRNA and biotin synthetases superfamily protein	7	8	8	8	8	8	8	9	7	9	2	8
GQ03117_G02	BT108143	glucan synthase-like 1	1,3-beta-glucan synthase component	Transcribed locus, moderately similar to NP_001154712.1 ATGSL12 (glucan synthase-like 12); 1,3-beta-glucan synthase/ transferase, transferring glycosyl groups [Arabidopsis thaliana]	Clone WS0443_J22 unknown mRNA	similar to AT4G04970.1: glucan synthase-like 1	7	5	7	7	6	7	7	6	5	7	2	8
GQ03118_K03	BT108229	vesicle-associated membrane protein 711	Synaptobrevin	Transcribed locus, moderately similar to NP_194942.1 ATVAMP711 (ARABIDOPSIS THALIANA VESICLE-ASSOCIATED MEMBRANE PROTEIN 711) [Arabidopsis thaliana]	Clone WS0281_L20 unknown mRNA	similar to AT5G11150.1: vesicle-associated membrane protein 713	7	7	9	9	9	8	9	8	7	9	2	8
GQ03120_F23	BT108341	Uncharacterised conserved protein ycf60	Chloroplast import component protein (Tic20)	Transcribed locus, weakly similar to XP_001752651.1 predicted protein [Physcomitrella patens subsp. patens]	Clone WS0454_P16 unknown mRNA	similar to AT2G47840.1: Uncharacterised conserved protein ycf60	9	9	7	7	7	8	8	7	7	9	2	8
GQ03123_A15	BT108519	SNARE-like superfamily protein	Clathrin adaptor complex small chain	Transcribed locus, moderately similar to XP_002273766.1 PREDICTED: hypothetical protein isoform 1 [Vitis vinifera]	Clone WS02763_E11 unknown mRNA	similar to AT1G60970.1: SNARE-like superfamily protein	9	8	10	9	9	9	9	10	8	10	2	8
GQ03124_M22	BT108640	unknown protein; FUNCTIONS IN: molecular_function unknown; INVOLVED IN: biological_process unknown; LOCATED IN: endomembrane system; EXPRESSED IN: 24 plant structures; EXPRESSED DURING: 15 growth stages; Has 30201 Blast hits to 17322 proteins in 780 species: Archae - 12; Bacteria - 1396; Metazoa - 17338; Fungi - 3422; Plants - 5037; Viruses - 0; Other Eukaryotes - 2996 (source: NCBI BLink).	NA	Transcribed locus, weakly similar to NP_001048570.1 Os02g0823600 [Oryza sativa Japonica Group]	Clone WS02822_N03 unknown mRNA	similar to AT5G03460.1:	8	7	9	8	8	8	9	9	7	9	2	8
GQ03124_M24	BT108641	NA	NA	Transcribed locus, moderately similar to XP_001778650.1 predicted protein [Physcomitrella patens subsp. patens]	NA	NA	8	7	9	8	8	9	9	9	7	9	2	8
GQ03124_N19	BT108645	endoplasmatic reticulum retrieval protein 1B	Rer1 family	Transcribed locus, moderately similar to XP_002282050.1 PREDICTED: hypothetical protein [Vitis vinifera]	Clone WS02743_P16 unknown mRNA	similar to AT2G21600.1: endoplasmatic reticulum retrieval protein 1B	10	8	9	9	9	10	10	9	8	10	2	8
GQ03125_A07	BT108654	Cox19-like CHCH family protein	NA	Transcribed locus, weakly similar to NP_001049824.2 Os03g0295500 [Oryza sativa Japonica Group]	Transcribed locus, moderately similar to NP_001049824.2 Os03g0295500 [Oryza sativa Japonica Group]	similar to AT5G18800.1: Cox19-like CHCH family protein	10	8	9	8	9	9	9	8	8	10	2	8
GQ03207_P05	BT109397	chaperonin 10	Chaperonin 10 Kd subunit	Transcribed locus, moderately similar to NP_563961.1 CPN10 (CHAPERONIN 10); chaperone binding [Arabidopsis thaliana]	Clone WS02810_O10 unknown mRNA	similar to AT1G14980.1: chaperonin 10	10	8	9	9	10	10	10	10	8	10	2	8
GQ03209_J03	BT109528	Tetratricopeptide repeat (TPR)-like superfamily protein	PPR repeat	Transcribed locus	Clone WS0279_G09 unknown mRNA	similar to AT3G02650.1: Tetratricopeptide repeat (TPR)-like superfamily protein	8	6	8	7	7	8	8	8	6	8	2	8
GQ03214_E10		H(+)-ATPase 11	NA	Transcribed locus, moderately similar to NP_201073.1 AHA11 (Arabidopsis H(+)-ATPase 11); ATPase [Arabidopsis thaliana]	Clone WS0286_C22 unknown mRNA	similar to AT5G62670.1: H(+)-ATPase 11	10	8	10	10	10	9	10	10	8	10	2	8
GQ03214_L01	BT109991	SIT4 phosphatase-associated family protein	NA	Transcribed locus, weakly similar to XP_001769230.1 predicted protein [Physcomitrella patens subsp. patens]	Transcribed locus	similar to AT1G07990.1: SIT4 phosphatase-associated family protein	9	8	10	9	9	10	9	9	8	10	2	8
GQ03215_B05	BT110028	ALG6, ALG8 glycosyltransferase family	ALG6, ALG8 glycosyltransferase family	Transcribed locus, moderately similar to XP_001780921.1 predicted protein [Physcomitrella patens subsp. patens]	NA	similar to AT2G44660.1: ALG6, ALG8 glycosyltransferase family	3	1	2	1	1	2	2	2	1	3	2	8
GQ03215_O17	BT110077	Class II aminoacyl-tRNA and biotin synthetases superfamily protein	tRNA synthetases class II (D, K and N) ; OB-fold nucleic acid binding domain	Transcribed locus, moderately similar to NP_200479.1 SYNC1; ATP binding / aminoacyl-tRNA ligase/ asparagine-tRNA ligase/ aspartate-tRNA ligase/ nucleic acid binding / nucleotide binding [Arabidopsis thaliana]	Transcribed locus, moderately similar to NP_200479.1 SYNC1; ATP binding / aminoacyl-tRNA ligase/ asparagine-tRNA ligase/ aspartate-tRNA ligase/ nucleic acid binding / nucleotide binding [Arabidopsis thaliana]	similar to AT5G56680.1: Class II aminoacyl-tRNA and biotin synthetases superfamily protein	9	7	9	8	8	8	9	9	7	9	2	8
GQ03222_O01	BT110514	FK506-binding protein 15 kD-1	FKBP-type peptidyl-prolyl cis-trans isomerase	Transcribed locus, strongly similar to XP_002271056.1 PREDICTED: hypothetical protein [Vitis vinifera]	Clone WS02733_J10 unknown mRNA	similar to AT5G48580.1: FK506- and rapamycin-binding protein 15 kD-2	10	8	10	9	9	10	10	10	8	10	2	8
GQ03226_A06	BT110675	NA	NA	Transcribed locus, weakly similar to NP_001169079.1 hypothetical protein LOC100382920 [Zea mays]	Clone WS02758_O10 unknown mRNA	similar to AT4G02920.1:	8	10	10	10	10	10	10	9	8	10	2	8
GQ03235_P19	BT111319	endomembrane-type CA-ATPase 4	Cation transporting ATPase, C-terminus ; haloacid dehalogenase-like hydrolase	Transcribed locus, moderately similar to NP_172259.1 ECA1 (ER-TYPE CA2+-ATPASE 1); calcium-transporting ATPase [Arabidopsis thaliana]	Clone WS0478_E03 unknown mRNA	similar to AT1G07670.1: endomembrane-type CA-ATPase 4	9	8	10	9	9	10	10	10	8	10	2	8
GQ03301_H22	BT111627	unknown protein; Has 47 Blast hits to 47 proteins in 22 species: Archae - 0; Bacteria - 0; Metazoa - 3; Fungi - 7; Plants - 33; Viruses - 0; Other Eukaryotes - 4 (source: NCBI BLink).	NA	Transcribed locus, weakly similar to NP_567180.1 unknown protein [Arabidopsis thaliana]	Clone WS02745_L17 unknown mRNA	similar to AT4G00585.1:	10	8	10	9	9	10	9	10	8	10	2	8
GQ03301_J24	BT111640	RAS 5	Ras family ; Miro-like protein ; ADP-ribosylation factor family ; Gtr1/RagA G protein conserved region ; Elongation factor Tu GTP binding domain	Transcribed locus, moderately similar to NP_033022.1 ras-related protein Rab-1A [Mus musculus]	Clone WS02722_K10 unknown mRNA	similar to AT3G11730.1: Ras-related small GTP-binding family protein	8	8	9	9	9	10	9	9	8	10	2	8
GQ03302_A09	BT111671	NA	NA	NA	Clone WS0473_L22 unknown mRNA	NA	3	5	4	5	5	5	5	4	3	5	2	8
GQ03308_B18	BT111949	ADR1-like 1	Leucine Rich Repeat	Transcribed locus, weakly similar to NP_001067154.1 Os12g0586000 [Oryza sativa Japonica Group]	Clone WS02732_G22 unknown mRNA	similar to AT4G33300.1: ADR1-like 1	4	2	4	4	4	4	4	3	2	4	2	8
GQ03310_A15	BT112103	RNA polymerase Rpb6	RNA polymerase Rpb6	Transcribed locus, strongly similar to XP_001775832.1 predicted protein [Physcomitrella patens subsp. patens]	Clone WS02736_E08 unknown mRNA	similar to AT5G51940.1: RNA polymerase Rpb6	9	8	9	9	9	9	10	9	8	10	2	8
GQ03310_I07	BT112131	chloroplast-localized ISCA-like protein	Iron-sulphur cluster biosynthesis	Transcribed locus, moderately similar to NP_172520.1 ATCPISCA (chloroplast-localized IscA-like protein); structural molecule [Arabidopsis thaliana]	Clone WS0444_E04 unknown mRNA	similar to AT1G10500.1: chloroplast-localized ISCA-like protein	8	10	9	8	9	8	9	8	8	10	2	8
GQ03312_L15	BT112262	Ribosomal protein S8 family protein	Ribosomal protein S8	Transcribed locus, strongly similar to NP_172256.1 RPS15A (ribosomal protein s15a); structural constituent of ribosome [Arabidopsis thaliana]	Clone WS0463_L07 unknown mRNA	similar to AT1G07770.1: ribosomal protein S15A	10	8	9	9	10	9	10	10	8	10	2	8
GQ03312_O09	BT112279	Endomembrane protein 70 protein family	Endomembrane protein 70	Transcribed locus, moderately similar to XP_002336262.1 predicted protein [Populus trichocarpa]	Clone WS0279_M06 unknown mRNA	similar to AT2G01970.1: Endomembrane protein 70 protein family	9	8	10	10	10	10	9	10	8	10	2	8
GQ03313_E14	BT112305	NADH-ubiquinone oxidoreductase-related	NA	Transcribed locus, weakly similar to NP_191838.1 NADH-ubiquinone oxidoreductase-related [Arabidopsis thaliana]	Clone WS02714_K03 unknown mRNA	similar to AT2G47690.1: NADH-ubiquinone oxidoreductase-related	10	9	9	8	9	8	8	8	8	10	2	8
GQ03314_F10	BT112391	RNA helicase, putative	NA	Transcribed locus, moderately similar to XP_001701790.1 UPF1 protein [Chlamydomonas reinhardtii]	Clone WS02765_H12 unknown mRNA	similar to AT5G47010.1: RNA helicase, putative	9	8	9	9	10	10	9	9	8	10	2	8
GQ03316_J22	BT112515	secE/sec61-gamma protein transport protein	SecE/Sec61-gamma subunits of protein translocation complex	Transcribed locus, moderately similar to NP_194222.1 protein transport protein SEC61 gamma subunit, putative [Arabidopsis thaliana]	Clone WS02826_N21 unknown mRNA	similar to AT5G50460.1: secE/sec61-gamma protein transport protein	10	8	9	9	9	10	10	10	8	10	2	8
GQ03403_K01	BT113278	coatomer gamma-2 subunit, putative / gamma-2 coat protein, putative / gamma-2 COP, putative	Coatomer gamma subunit appendage domain ; Adaptin N terminal region	Transcribed locus, moderately similar to NP_001059131.1 Os07g0201100 [Oryza sativa Japonica Group]	Clone WS02762_I05 unknown mRNA	similar to AT4G34450.1: coatomer gamma-2 subunit, putative / gamma-2 coat protein, putative / gamma-2 COP, putative	10	8	10	10	9	9	9	10	8	10	2	8
GQ03413_J21	BT113566	mRNA splicing factor, thioredoxin-like U5 snRNP	Mitosis protein DIM1	Transcribed locus, strongly similar to NP_196446.1 YLS8; catalytic [Arabidopsis thaliana]	Clone WS0277_E12 unknown mRNA	similar to AT5G08290.1: mRNA splicing factor, thioredoxin-like U5 snRNP	10	8	10	9	9	9	10	10	8	10	2	8
GQ03502_C20	BT113822	RNA-binding (RRM/RBD/RNP motifs) family protein	RNA recognition motif. (a.k.a. RRM, RBD, or RNP domain)	Transcribed locus, moderately similar to XP_002281228.1 PREDICTED: hypothetical protein [Vitis vinifera]	Clone WS02726_C23 unknown mRNA	similar to AT1G51510.1: RNA-binding (RRM/RBD/RNP motifs) family protein	10	9	9	9	9	9	9	8	8	10	2	8
GQ03505_M06	BT113979	P-loop containing nucleoside triphosphate hydrolases superfamily protein	ATPase family associated with various cellular activities (AAA) ; Holliday junction DNA helicase ruvB N-terminus ; IstB-like ATP binding protein	Transcribed locus, moderately similar to NP_001057200.2 Os06g0225900 [Oryza sativa Japonica Group]	Clone WS02740_L08 unknown mRNA	similar to AT1G50140.1: P-loop containing nucleoside triphosphate hydrolases superfamily protein	8	6	7	6	7	7	7	6	6	8	2	8
GQ03506_C16	BT114001	differentiation and greening-like 1	NA	Transcribed locus, moderately similar to NP_001056622.1 Os06g0116600 [Oryza sativa Japonica Group]	Clone WS02756_C07 unknown mRNA	similar to AT1G32580.1: plastid developmental protein DAG, putative	9	10	9	9	9	8	8	9	8	10	2	8
GQ03514_E12	BT114422	aspartate aminotransferase 3	Aminotransferase class I and II	Transcribed locus, moderately similar to NP_197456.1 ASP2 (ASPARTATE AMINOTRANSFERASE 2); L-aspartate:2-oxoglutarate aminotransferase [Arabidopsis thaliana]	Clone WS02911_N16 unknown mRNA	similar to AT5G11520.1: aspartate aminotransferase 3	8	10	9	10	10	9	10	9	8	10	2	8
GQ03601_O15	BT114776	Mo25 family protein	Mo25-like	Transcribed locus, moderately similar to NP_199565.4 binding [Arabidopsis thaliana]	Clone WS02926_J08 unknown mRNA	similar to AT5G47540.1: Mo25 family protein	8	9	10	10	9	9	10	9	8	10	2	8
GQ03602_H02	BT114800	Calcium-binding EF-hand family protein	EF hand	Transcribed locus, weakly similar to NP_189188.4 calcium ion binding [Arabidopsis thaliana]	Clone WS02929_I19 unknown mRNA	similar to AT3G25600.1: Calcium-binding EF-hand family protein	8	7	8	9	9	9	8	8	7	9	2	8
GQ03603_H09	BT114841	Adenine nucleotide alpha hydrolases-like superfamily protein	Universal stress protein family	Transcribed locus, moderately similar to XP_002277051.1 PREDICTED: hypothetical protein [Vitis vinifera]	Clone WS02724_I03 unknown mRNA	similar to AT1G11360.1: Adenine nucleotide alpha hydrolases-like superfamily protein	7	6	8	7	8	8	7	7	6	8	2	8
GQ03603_J06	BT114847	glutamine-tRNA ligase, putative / glutaminyl-tRNA synthetase, putative / GlnRS, putative	tRNA synthetases class I (E and Q), catalytic domain ; tRNA synthetases class I (E and Q), anti-codon binding domain	Transcribed locus, moderately similar to NP_001042238.1 Os01g0185200 [Oryza sativa Japonica Group]	Clone WS02811_A02 unknown mRNA	similar to AT1G25350.1: glutamine-tRNA ligase, putative / glutaminyl-tRNA synthetase, putative / GlnRS, putative	8	6	7	6	7	7	7	6	6	8	2	8
GQ03605_D23	BT114922	Adenine nucleotide alpha hydrolases-like superfamily protein	Universal stress protein family	Transcribed locus, weakly similar to NP_850562.1 universal stress protein (USP) family protein [Arabidopsis thaliana]	Transcribed locus, weakly similar to NP_850562.1 universal stress protein (USP) family protein [Arabidopsis thaliana]	similar to AT3G11930.1: Adenine nucleotide alpha hydrolases-like superfamily protein	7	8	9	8	9	8	9	9	7	9	2	8
GQ03608_D22	BT115061	ubiquitin-specific protease 13	Ubiquitin-specific protease 7	Transcribed locus, moderately similar to XP_002267555.1 PREDICTED: hypothetical protein [Vitis vinifera]	NA	similar to AT5G06600.2: ubiquitin-specific protease 12	10	8	9	9	9	10	10	9	8	10	2	8
GQ03611_H02	BT115206	basic region/leucine zipper transcription factor 16	G-box binding protein MFMR ; bZIP transcription factor ; Basic region leucine zipper	Transcribed locus, moderately similar to XP_001758695.1 predicted protein [Physcomitrella patens subsp. patens]	Transcribed locus, moderately similar to XP_001752129.1 predicted protein [Physcomitrella patens subsp. patens]	similar to AT2G35530.1: basic region/leucine zipper transcription factor 16	8	6	7	7	7	8	8	8	6	8	2	8
GQ03701_K07	BT115561	Regulator of chromosome condensation (RCC1) family protein	Regulator of chromosome condensation (RCC1) repeat	Transcribed locus, weakly similar to NP_173417.2 regulator of chromosome condensation (RCC1) family protein [Arabidopsis thaliana]	Clone WS02742_K22 unknown mRNA	similar to AT1G19880.1: Regulator of chromosome condensation (RCC1) family protein	10	8	10	10	10	9	10	9	8	10	2	8
GQ03703_G22	BT115638	FG-GAP repeat-containing protein	NA	Transcribed locus, moderately similar to XP_002273723.1 PREDICTED: hypothetical protein [Vitis vinifera]	Transcribed locus, moderately similar to XP_002273723.1 PREDICTED: hypothetical protein [Vitis vinifera]	similar to AT3G51050.1: FG-GAP repeat-containing protein	9	8	10	9	9	10	9	9	8	10	2	8
GQ03703_M14	BT115651	2-oxoglutarate (2OG) and Fe(II)-dependent oxygenase superfamily protein	2OG-Fe(II) oxygenase superfamily ; ShK domain-like	Transcribed locus, moderately similar to XP_002278454.1 PREDICTED: hypothetical protein [Vitis vinifera]	Clone WS0284_H15 unknown mRNA	similar to AT5G18900.1: 2-oxoglutarate (2OG) and Fe(II)-dependent oxygenase superfamily protein	8	8	10	9	9	10	10	9	8	10	2	8
GQ03706_B15	BT115784	beta-hexosaminidase 2	Glycosyl hydrolase family 20, catalytic domain ; Glycosyl hydrolase family 20, domain 2	Transcribed locus, weakly similar to NP_000511.2 beta-hexosaminidase subunit alpha preproprotein [Homo sapiens]	Clone WS02743_M24 unknown mRNA	similar to AT1G05590.1: beta-hexosaminidase 2	5	4	3	3	3	4	3	4	3	5	2	8
GQ03707_G21	BT115850	unknown protein; FUNCTIONS IN: molecular_function unknown; INVOLVED IN: biological_process unknown; LOCATED IN: plasma membrane; EXPRESSED IN: 23 plant structures; EXPRESSED DURING: 15 growth stages; Has 30201 Blast hits to 17322 proteins in 780 species: Archae - 12; Bacteria - 1396; Metazoa - 17338; Fungi - 3422; Plants - 5037; Viruses - 0; Other Eukaryotes - 2996 (source: NCBI BLink).	NA	Transcribed locus, weakly similar to NP_001053803.1 Os04g0606800 [Oryza sativa Japonica Group]	Clone WS02742_A16 unknown mRNA	similar to AT4G29960.1:	8	6	8	7	7	8	7	8	6	8	2	8
GQ03708_D23	BT115896	methionine--tRNA ligase, putative / methionyl-tRNA synthetase, putative / MetRS, putative	Putative tRNA binding domain ; tRNA synthetases class I (M)	Transcribed locus, moderately similar to XP_002328898.1 predicted protein [Populus trichocarpa]	Transcribed locus, weakly similar to XP_001690203.1 predicted protein [Chlamydomonas reinhardtii]	similar to AT4G13780.1: methionine--tRNA ligase, putative / methionyl-tRNA synthetase, putative / MetRS, putative	8	7	8	8	9	8	8	9	7	9	2	8
GQ03709_B14	BT115936	UDP-glucose 6-dehydrogenase family protein	UDP-glucose/GDP-mannose dehydrogenase family, NAD binding domain ; UDP-glucose/GDP-mannose dehydrogenase family, UDP binding domain ; UDP-glucose/GDP-mannose dehydrogenase family, central domain	Transcribed locus, moderately similar to NP_197053.1 UDP-glucose 6-dehydrogenase, putative [Arabidopsis thaliana]	Clone WS02816_A13 unknown mRNA	similar to AT3G29360.1: UDP-glucose 6-dehydrogenase family protein	10	8	10	10	10	10	9	10	8	10	2	8
GQ03709_I22	BT115964	breast basic conserved 1	Ribosomal protein L13e	Transcribed locus, strongly similar to XP_002326768.1 predicted protein [Populus trichocarpa]	Clone WS02728_E23 unknown mRNA	similar to AT3G49010.1: breast basic conserved 1	10	8	10	10	10	9	10	10	8	10	2	8
GQ03709_L23	BT115978	Thiolase family protein	Thiolase, N-terminal domain ; Thiolase, C-terminal domain ; Beta-ketoacyl synthase, N-terminal domain	Transcribed locus, moderately similar to NP_568694.2 ACAT2 (ACETOACETYL-COA THIOLASE 2); acetyl-CoA C-acetyltransferase/ catalytic [Arabidopsis thaliana]	Clone WS02822_K16 unknown mRNA	similar to AT5G48230.2: acetoacetyl-CoA thiolase 2	10	8	10	9	9	9	10	9	8	10	2	8
GQ03711_M01	BT116092	polyubiquitin 10	Ubiquitin family ; Ubiquitin-2 like Rad60 SUMO-like	Transcribed locus, strongly similar to NP_035794.1 ubiquitin [Mus musculus]	Transcribed locus, strongly similar to XP_958803.1 polyubiquitin [Neurospora crassa OR74A]	similar to AT4G05320.2: polyubiquitin 10	8	10	9	10	10	10	10	10	8	10	2	8
GQ03715_E15	BT116282	H(+)-ATPase 9	NA	Transcribed locus, moderately similar to NP_194748.1 AHA2; ATPase/ hydrogen-exporting ATPase, phosphorylative mechanism [Arabidopsis thaliana]	Clone WS0286_C22 unknown mRNA	similar to AT2G18960.1: H(+)-ATPase 1	8	9	9	10	9	10	10	10	8	10	2	8
GQ03717_F04	BT116367	cytochrome-c oxidases;electron carriers	Cytochrome c oxidase subunit VIIa	Transcribed locus, moderately similar to NP_001060470.1 Os07g0647500 [Oryza sativa Japonica Group]	Clone WS0278_N08 unknown mRNA	similar to AT4G21105.1: cytochrome-c oxidases;electron carriers	9	8	10	9	9	10	10	10	8	10	2	8
GQ03717_P22	BT116395	general regulatory factor 3	14-3-3 protein	Transcribed locus, moderately similar to NP_568557.1 GRF3 (GENERAL REGULATORY FACTOR 3); ATP binding / protein binding / protein phosphorylated amino acid binding [Arabidopsis thaliana]	Clone WS02720_E11 unknown mRNA	similar to AT3G02520.1: general regulatory factor 7	10	8	9	9	9	10	10	10	8	10	2	8
GQ03718_G04	BT116419	PLAC8 family protein	PLAC8 family	Transcribed locus, moderately similar to NP_001048806.1 Os03g0123600 [Oryza sativa Japonica Group]	Clone WS02749_N05 unknown mRNA	similar to AT1G63830.1: PLAC8 family protein	7	9	9	9	9	9	8	8	7	9	2	8
GQ03719_O16	BT116503	O-fucosyltransferase family protein	GDP-fucose protein O-fucosyltransferase	Transcribed locus, moderately similar to NP_001045959.1 Os02g0158800 [Oryza sativa Japonica Group]	Transcribed locus, moderately similar to NP_566791.2 unknown protein [Arabidopsis thaliana]	similar to AT3G26370.1: O-fucosyltransferase family protein	8	7	9	9	8	8	9	8	7	9	2	8
GQ03806_G01	BT116768	regulatory particle non-ATPase subunit 5B	PCI domain	Transcribed locus, moderately similar to NP_196552.1 EMB2107 (EMBRYO DEFECTIVE 2107) [Arabidopsis thaliana]	Clone WS0273_P10 unknown mRNA	similar to AT5G09900.2: 26S proteasome regulatory subunit, putative (RPN5)	10	9	9	9	9	9	9	8	8	10	2	8
GQ03807_I03	BT116831	Transport protein particle (TRAPP) component	Transport protein particle (TRAPP) component	Transcribed locus, strongly similar to NP_200611.1 transport protein particle (TRAPP) component Bet3 family protein [Arabidopsis thaliana]	Clone WS0299_M09 unknown mRNA	similar to AT5G58030.1: Transport protein particle (TRAPP) component	9	7	8	8	8	9	8	8	7	9	2	8
GQ03810_C17	BT116957	P-loop containing nucleoside triphosphate hydrolases superfamily protein	Kinesin motor domain	Transcribed locus, moderately similar to XP_001695175.1 predicted protein [Chlamydomonas reinhardtii]	Clone WS04712_C12 unknown mRNA	similar to AT3G16630.1: P-loop containing nucleoside triphosphate hydrolases superfamily protein	10	8	10	10	9	10	9	9	8	10	2	8
GQ03815_C14	BT117217	casein kinase II beta subunit 4	Casein kinase II regulatory subunit	Transcribed locus, moderately similar to NP_001059693.1 Os07g0495100 [Oryza sativa Japonica Group]	Transcribed locus, moderately similar to XP_001754934.1 predicted protein [Physcomitrella patens subsp. patens]	similar to AT5G47080.1: casein kinase II beta chain 1	8	6	7	7	7	8	8	8	6	8	2	8
GQ03817_F17	BT117333	Glucose-6-phosphate/phosphate translocator-related	Triose-phosphate Transporter family ; EamA-like transporter family	Transcribed locus, moderately similar to NP_001062805.1 Os09g0297400 [Oryza sativa Japonica Group]	Clone WS0461_P11 unknown mRNA	similar to AT5G33320.1: Glucose-6-phosphate/phosphate translocator-related	10	9	9	9	9	9	8	8	8	10	2	8
GQ03906_F14	BT117648	NA	NA	Transcribed locus	Clone WS0299_P20 unknown mRNA	NA	8	9	9	9	9	10	9	10	8	10	2	8
GQ03907_F16	BT117680	membrane-associated progesterone binding protein 2	Cytochrome b5-like Heme/Steroid binding domain	Transcribed locus, moderately similar to NP_180066.1 AtMAPR2 (Arabidopsis thaliana membrane-associated progesterone binding protein 2); heme binding	Clone WS02916_I06 unknown mRNA	similar to AT2G24940.1: membrane-associated progesterone binding protein 2	9	8	10	9	10	10	9	9	8	10	2	8
GQ03908_L16	BT117724	ubiquitin 4	Ubiquitin family ; Ubiquitin-2 like Rad60 SUMO-like	Transcribed locus, strongly similar to NP_035794.1 ubiquitin [Mus musculus]	Transcribed locus, strongly similar to XP_958803.1 polyubiquitin [Neurospora crassa OR74A]	similar to AT4G05320.2: polyubiquitin 10	9	8	10	10	10	9	9	9	8	10	2	8
GQ03912_N03	BT117800	protein phosphatase X 2	Calcineurin-like phosphoesterase	Transcribed locus, strongly similar to NP_200337.1 PPX2 (PROTEIN PHOSPHATASE X 2); protein serine/threonine phosphatase [Arabidopsis thaliana]	Transcribed locus, moderately similar to NP_200337.1 PPX2 (PROTEIN PHOSPHATASE X 2); protein serine/threonine phosphatase [Arabidopsis thaliana]	similar to AT5G55260.1: protein phosphatase X 2	10	8	9	8	9	9	9	9	8	10	2	8
GQ04004_H22	BT118275	NA	NA	Transcribed locus, moderately similar to NP_973560.1 unknown protein [Arabidopsis thaliana]	NA	similar to AT2G37940.1: Arabidopsis Inositol phosphorylceramide synthase 2	6	5	6	6	7	7	6	6	5	7	2	8
GQ04005_B16	BT118323	zinc finger (C2H2 type) family protein	NA	Transcribed locus, moderately similar to NP_566182.1 zinc finger (C2H2 type) family protein [Arabidopsis thaliana]	Clone WS02716_D20 unknown mRNA	similar to AT3G02790.1: zinc finger (C2H2 type) family protein	7	8	9	8	9	8	9	9	7	9	2	8
GQ04006_F19	BT118437	Cysteinyl-tRNA synthetase, class Ia family protein	tRNA synthetases class I (C) catalytic domain ; tRNA synthetases class I (M) ; tRNA synthetases class I (I, L, M and V)	Transcribed locus, weakly similar to XP_001756796.1 predicted protein [Physcomitrella patens subsp. patens]	Clone WS0279_O10 unknown mRNA	similar to AT2G31170.1: Cysteinyl-tRNA synthetase, class Ia family protein	5	4	4	3	3	4	4	4	3	5	2	8
GQ04008_H07	BT118642	transmembrane nine 1	Endomembrane protein 70	Transcribed locus, moderately similar to NP_563881.1 endomembrane protein 70, putative [Arabidopsis thaliana]	Transcribed locus	similar to AT1G10950.1: transmembrane nine 1	10	8	10	9	9	10	9	9	8	10	2	8
GQ04102_M01	BT119213	NA	NA	NA	Clone WS0284_I17 unknown mRNA	NA	10	8	10	9	9	10	10	10	8	10	2	8
GQ04103_E07	BT119262	FRIGIDA-like protein	Frigida-like protein	Transcribed locus, weakly similar to XP_002457174.1 hypothetical protein SORBIDRAFT_03g002730 [Sorghum bicolor]	Clone WS0284_M03 unknown mRNA	similar to AT5G48385.1: FRIGIDA-like protein	9	8	8	8	8	7	8	7	7	9	2	8
GQ04105_K15	BT119437	Chaperone protein htpG family protein	Hsp90 protein ; Histidine kinase-, DNA gyrase B-, and HSP90-like ATPase	GRP94	Clone WS02711_O15 unknown mRNA	similar to AT4G24190.2: Chaperone protein htpG family protein	9	8	10	10	10	10	9	10	8	10	2	8
GQ04106_J05	BT119511	Histone superfamily protein	Core histone H2A/H2B/H3/H4 ; TATA box binding protein associated factor (TAF)	Transcribed locus, strongly similar to NP_524352.1 histone H4 replacement, isoform C [Drosophila melanogaster]	Clone WS0297_K18 unknown mRNA	similar to AT1G07660.1: Histone superfamily protein	10	8	9	9	10	9	10	9	8	10	2	8
GQ04106_J08	BT119513	adenine nucleotide transporter 1	Mitochondrial carrier protein	Transcribed locus, moderately similar to XP_002273414.1 PREDICTED: hypothetical protein [Vitis vinifera]	Clone WS0474_I19 unknown mRNA	similar to AT4G01100.1: adenine nucleotide transporter 1	10	9	8	8	8	9	9	9	8	10	2	8
GQ04107_E01	BT119564	Translation protein SH3-like family protein	Ribosomal protein L21e	Transcribed locus, moderately similar to NP_001173260.1 Os03g0141000 [Oryza sativa Japonica Group]	Clone WS02914_K12 unknown mRNA	similar to AT1G57860.1: Translation protein SH3-like family protein	10	8	10	9	9	9	9	10	8	10	2	8
GQ04109_J09	BT119751	pleiotropic regulatory locus 1	WD domain, G-beta repeat	Transcribed locus, moderately similar to XP_001773942.1 predicted protein [Physcomitrella patens subsp. patens]	Transcribed locus, moderately similar to XP_001773942.1 predicted protein [Physcomitrella patens subsp. patens]	similar to AT4G15900.1: pleiotropic regulatory locus 1	10	8	9	8	9	8	9	9	8	10	2	8
GQ04111_G11	BT119867	methylenetetrahydrofolate reductase 2	Methylenetetrahydrofolate reductase	Transcribed locus, moderately similar to NP_566011.1 MTHFR2 (METHYLENETETRAHYDROFOLATE REDUCTASE 2); methylenetetrahydrofolate reductase (NADPH) [Arabidopsis thaliana]	Clone WS02730_K22 unknown mRNA	similar to AT2G44160.1: methylenetetrahydrofolate reductase 2	9	8	10	10	9	9	9	9	8	10	2	8
GQ04113_C22	BT119961	NA	NA	NA	Clone WS0472_O18 unknown mRNA	NA	8	9	9	9	10	10	9	9	8	10	2	8
WS00841_G01		vacuolar ATP synthase subunit D (VATD) / V-ATPase D subunit / vacuolar proton pump D subunit (VATPD)	NA	Transcribed locus, moderately similar to XP_002282632.1 PREDICTED: hypothetical protein [Vitis vinifera]	Clone WS02718_N13 unknown mRNA	similar to AT3G58730.1: vacuolar ATP synthase subunit D (VATD) / V-ATPase D subunit / vacuolar proton pump D subunit (VATPD)	9	10	9	8	9	9	9	9	8	10	2	8
GQ0013_K06	BT100416	unknown protein; Has 34 Blast hits to 34 proteins in 12 species: Archae - 0; Bacteria - 0; Metazoa - 0; Fungi - 0; Plants - 34; Viruses - 0; Other Eukaryotes - 0 (source: NCBI BLink).	NA	Transcribed locus, weakly similar to NP_187597.2 unknown protein [Arabidopsis thaliana]	Clone WS02730_F09 unknown mRNA	similar to AT3G09860.1:	9	9	9	9	9	7	9	9	7	9	2	8
GQ0023_I05	BT100513	Mitochondrial glycoprotein family protein	Mitochondrial glycoprotein	Transcribed locus, weakly similar to XP_002282374.1 PREDICTED: hypothetical protein [Vitis vinifera]	Clone WS02733_E22 unknown mRNA	similar to AT5G02050.1: Mitochondrial glycoprotein family protein	10	8	8	8	9	9	10	10	8	10	2	8
GQ0023_K23	BT100519	ribosomal protein L24	Ribosomal protein L24e	Transcribed locus, strongly similar to NP_001055880.1 Os05g0486700 [Oryza sativa Japonica Group]	Clone WS02823_C13 unknown mRNA	similar to AT2G36620.1: ribosomal protein L24	10	9	10	8	9	10	10	10	8	10	2	8
GQ0023_M05	BT100521	cyclic nucleotide-gated channel 14	NA	Transcribed locus, weakly similar to XP_002264416.1 PREDICTED: hypothetical protein [Vitis vinifera]	Transcribed locus, weakly similar to XP_002322017.1 predicted protein [Populus trichocarpa]	similar to AT3G48010.1: cyclic nucleotide-gated channel 16	9	7	9	8	9	7	8	7	7	9	2	8
GQ0033_L20	BT100637	Serine protease inhibitor (SERPIN) family protein	Serpin (serine protease inhibitor)	Transcribed locus, weakly similar to NP_001173533.1 Os03g0610650 [Oryza sativa Japonica Group]	Clone WS02773_G05 unknown mRNA	similar to AT1G47710.1: Serine protease inhibitor (SERPIN) family protein	9	8	8	8	9	9	10	9	8	10	2	8
GQ0043_C17	BT100771	Ubiquitin family protein	Ubiquitin family ; Ubiquitin-2 like Rad60 SUMO-like	Transcribed locus, strongly similar to NP_035794.1 ubiquitin [Mus musculus]	Clone WS02916_A12 unknown mRNA	similar to AT4G05320.2: polyubiquitin 10	8	9	9	10	10	10	8	9	8	10	2	8
GQ0062_O10	BT100995	Protein of unknown function (DUF59)	Domain of unknown function DUF59	Transcribed locus, moderately similar to NP_001051431.1 Os03g0775500 [Oryza sativa Japonica Group]	Clone WS0279_N04 unknown mRNA	similar to AT3G50845.1: Protein of unknown function (DUF59)	8	8	10	8	10	8	10	9	8	10	2	8
GQ0063_G13	BT101004	NA	NA	Transcribed locus, moderately similar to NP_181673.1 proline-rich family protein [Arabidopsis thaliana]	Clone WS02824_L15 unknown mRNA	NA	9	9	9	9	9	9	10	8	8	10	2	8
GQ0064_M02	BT101025	RNA-binding (RRM/RBD/RNP motifs) family protein	RNA recognition motif. (a.k.a. RRM, RBD, or RNP domain)	Transcribed locus, moderately similar to NP_201329.1 polyadenylate-binding protein family protein / PABP family protein [Arabidopsis thaliana]	Clone WS0454_A01 unknown mRNA	similar to AT5G10350.1: RNA-binding (RRM/RBD/RNP motifs) family protein	10	8	9	9	9	8	9	10	8	10	2	8
GQ0067_B12	BT101087	Ribosomal protein L6 family	Ribosomal protein L6 ; Fruit fly transformer protein	Transcribed locus, moderately similar to XP_002437682.1 hypothetical protein SORBIDRAFT_10g000700 [Sorghum bicolor]	Clone WS02761_O04 unknown mRNA	similar to AT1G33140.1: Ribosomal protein L6 family	10	9	9	9	10	10	8	10	8	10	2	8
GQ0071_L02	BT101185	Domain of unknown function (DUF298)	Domain of unknown function (DUF298)	Transcribed locus, weakly similar to XP_002273365.1 PREDICTED: hypothetical protein [Vitis vinifera]	Clone WS04720_D13 unknown mRNA	similar to AT1G15860.1: Domain of unknown function (DUF298)	9	9	9	9	9	9	9	7	7	9	2	8
GQ01303_K21	BT101408	GTP binding Elongation factor Tu family protein	Elongation factor Tu GTP binding domain ; Elongation factor Tu C-terminal domain ; Elongation factor Tu domain 2	Transcribed locus, moderately similar to XP_964868.2 elongation factor 1-alpha [Neurospora crassa OR74A]	Clone WS02817_F13 unknown mRNA	similar to AT1G07930.1: GTP binding Elongation factor Tu family protein	9	10	10	10	10	8	10	9	8	10	2	8
GQ01309_I08	BT101642	disease resistance protein (TIR-NBS-LRR class)	Leucine Rich Repeat	Transcribed locus, weakly similar to NP_683486.1 leucine-rich repeat family protein [Arabidopsis thaliana]	Clone WS02766_B12 unknown mRNA	similar to AT1G69550.1: disease resistance protein (TIR-NBS-LRR class)	10	9	10	10	10	10	10	8	8	10	2	8
GQ0131_F18	BT101831	prohibitin 3	SPFH domain / Band 7 family	Transcribed locus, moderately similar to NP_198893.1 ATPHB3 (PROHIBITIN 3) [Arabidopsis thaliana]	Transcribed locus, moderately similar to NP_198893.1 ATPHB3 (PROHIBITIN 3) [Arabidopsis thaliana]	similar to AT5G40770.1: prohibitin 3	10	10	9	9	10	10	10	8	8	10	2	8
GQ0132_C03	BT101869	Nucleic acid-binding, OB-fold-like protein	Ribosomal protein S17 ; Eukaryotic phosphomannomutase	Transcribed locus, strongly similar to NP_190462.1 EMB1080 (embryo defective 1080); structural constituent of ribosome [Arabidopsis thaliana]	Clone WS02810_F09 unknown mRNA	similar to AT5G23740.1: ribosomal protein S11-beta	10	10	10	10	10	8	10	10	8	10	2	8
GQ0161_P15		electron transfer flavoprotein alpha	Electron transfer flavoprotein FAD-binding domain ; Electron transfer flavoprotein domain	Transcribed locus, weakly similar to NP_175507.1 ETFALPHA (electron transfer flavoprotein alpha); FAD binding / electron carrier [Arabidopsis thaliana]	Transcribed locus, strongly similar to XP_969306.1 PREDICTED: similar to cxpwmw03 [Tribolium castaneum]	similar to AT1G50940.1: electron transfer flavoprotein alpha	3	3	3	3	2	4	4	2	2	4	2	8
GQ0164_O23	BT102044	NA	NA	NA	NA	NA	8	7	9	8	8	7	7	9	7	9	2	8
GQ0168_F24	BT102194	Calmodulin-binding protein	Calmodulin binding protein-like	Transcribed locus, moderately similar to XP_001761878.1 predicted protein [Physcomitrella patens subsp. patens]	Transcribed locus, moderately similar to NP_001046071.1 Os02g0177800 [Oryza sativa Japonica Group]	similar to AT5G57580.1: Calmodulin-binding protein	8	7	8	7	7	8	9	8	7	9	2	8
GQ0171_I21		S-adenosyl-L-methionine-dependent methyltransferases superfamily protein	Methyltransferase domain ; Domain of unknown function (DUF296)	Transcribed locus, weakly similar to NP_196644.1 embryo-abundant protein-related [Arabidopsis thaliana]	Clone WS02747_I22 unknown mRNA	similar to AT5G10830.1: S-adenosyl-L-methionine-dependent methyltransferases superfamily protein	8	7	7	7	8	9	8	9	7	9	2	8
GQ0181_B06	BT102345	Protein of unknown function (DUF1218)	Protein of unknown function (DUF1218)	Transcribed locus, weakly similar to XP_002284733.1 PREDICTED: hypothetical protein isoform 1 [Vitis vinifera]	Clone WS02920_E19 unknown mRNA	similar to AT3G15480.1: Protein of unknown function (DUF1218)	9	9	10	10	10	8	10	10	8	10	2	8
GQ0195_E13	BT102486	NA	NA	Transcribed locus, moderately similar to NP_001061018.1 Os08g0155000 [Oryza sativa Japonica Group]	Clone WS02749_M06 unknown mRNA	similar to AT3G15353.1: metallothionein 3	10	10	10	10	10	10	8	10	8	10	2	8
GQ0195_I13	BT102501	Galactose oxidase/kelch repeat superfamily protein	Kelch motif ; Kelch motif	Transcribed locus, weakly similar to NP_566316.1 kelch repeat-containing protein [Arabidopsis thaliana]	Clone WS02745_C17 unknown mRNA	similar to AT3G07720.1: Galactose oxidase/kelch repeat superfamily protein	9	9	10	10	10	10	10	8	8	10	2	8
GQ0195_I15	BT102502	NA	NA	NA	Clone WS0462_M22 unknown mRNA	NA	10	9	9	9	9	9	10	8	8	10	2	8
GQ0195_L07	BT102507	thiazole biosynthetic enzyme, chloroplast (ARA6) (THI1) (THI4)	Thi4 family ; FAD dependent oxidoreductase ; FAD binding domain ; Pyridine nucleotide-disulphide oxidoreductase ; Lycopene cyclase protein	Transcribed locus, strongly similar to XP_002317206.1 predicted protein [Populus trichocarpa]	Clone WS0277_J24 unknown mRNA	similar to AT5G54770.1: thiazole biosynthetic enzyme, chloroplast (ARA6) (THI1) (THI4)	10	10	8	10	10	10	10	10	8	10	2	8
GQ0196_C18	BT102539	voltage dependent anion channel 3	Eukaryotic porin	Transcribed locus, weakly similar to XP_001779057.1 predicted protein [Physcomitrella patens subsp. patens]	Clone WS0274_A20 unknown mRNA	similar to AT3G01280.1: voltage dependent anion channel 1	10	10	9	10	10	10	10	8	8	10	2	8
GQ02013_F08	BT102737	phospholipase D alpha 2	NA	Transcribed locus, moderately similar to NP_188194.1 PLDALPHA1 (PHOSPHOLIPASE D ALPHA 1); phospholipase D [Arabidopsis thaliana]	Clone WS0295_A20 unknown mRNA	similar to AT1G52570.1: phospholipase D alpha 2	10	10	10	10	10	10	9	8	8	10	2	8
GQ02014_M20		GLN phosphoribosyl pyrophosphate amidotransferase 1	Phosphoribosyl transferase domain	Transcribed locus, moderately similar to XP_002313004.1 predicted protein [Populus trichocarpa]	Transcribed locus, moderately similar to NP_195200.1 ATASE2 (GLN PHOSPHORIBOSYL PYROPHOSPHATE AMIDOTRANSFERASE 2); amidophosphoribosyltransferase [Arabidopsis thaliana]	similar to AT2G16570.1: GLN phosphoribosyl pyrophosphate amidotransferase 1	6	7	5	6	7	5	7	6	5	7	2	8
GQ0202_D01		ubiquitin 8	Ubiquitin family ; Ubiquitin-2 like Rad60 SUMO-like	Transcribed locus, strongly similar to NP_035794.1 ubiquitin [Mus musculus]	Clone WS02916_A12 unknown mRNA	similar to AT4G05320.2: polyubiquitin 10	10	9	10	10	10	10	8	10	8	10	2	8
GQ0204_D21	BT102971	Cell differentiation, Rcd1-like protein	Cell differentiation family, Rcd1-like	Transcribed locus, strongly similar to XP_001754931.1 predicted protein [Physcomitrella patens subsp. patens]	Transcribed locus, moderately similar to NP_188716.1 rcd1-like cell differentiation protein, putative [Arabidopsis thaliana]	similar to AT3G20800.1: Cell differentiation, Rcd1-like protein	6	5	6	5	6	6	7	7	5	7	2	8
GQ0205_K03	BT103046	Peroxidase superfamily protein	Peroxidase	Transcribed locus, moderately similar to XP_002274769.1 PREDICTED: hypothetical protein isoform 1 [Vitis vinifera]	Clone WS02772_J17 unknown mRNA	similar to AT4G21960.1: Peroxidase superfamily protein	10	9	10	9	10	8	9	10	8	10	2	8
GQ0205_M07	BT103053	Mitochondrial import inner membrane translocase subunit Tim17/Tim22/Tim23 family protein	Tim17/Tim22/Tim23/Pmp24 family ; SAM domain (Sterile alpha motif)	Transcribed locus, moderately similar to XP_002317852.1 predicted protein [Populus trichocarpa]	Clone WS0475_B10 unknown mRNA	similar to AT5G24650.1: Mitochondrial import inner membrane translocase subunit Tim17/Tim22/Tim23 family protein	10	10	9	9	10	9	10	8	8	10	2	8
GQ0206_E11	BT103082	hydroxymethylglutaryl-CoA synthase / HMG-CoA synthase / 3-hydroxy-3-methylglutaryl coenzyme A synthase	Hydroxymethylglutaryl-coenzyme A synthase C terminal ; Hydroxymethylglutaryl-coenzyme A synthase N terminal	Transcribed locus, moderately similar to NP_849361.1 MVA1; acetyl-CoA C-acetyltransferase/ hydroxymethylglutaryl-CoA synthase [Arabidopsis thaliana]	Clone WS02821_G04 unknown mRNA	similar to AT4G11820.2: hydroxymethylglutaryl-CoA synthase / HMG-CoA synthase / 3-hydroxy-3-methylglutaryl coenzyme A synthase	8	8	9	7	8	8	9	8	7	9	2	8
GQ0206_J07	BT103098	beta-6 tubulin	Tubulin C-terminal domain ; Tubulin/FtsZ family, GTPase domain	Transcribed locus, strongly similar to NP_568437.1 TUB8; structural constituent of cytoskeleton [Arabidopsis thaliana]	Clone WS04715_N15 unknown mRNA	similar to AT5G12250.1: beta-6 tubulin	10	8	10	10	9	8	8	8	8	10	2	8
GQ0207_D21	BT103141	ubiquitin-conjugating enzyme 13	NA	Transcribed locus, weakly similar to NP_193728.2 unknown protein [Arabidopsis thaliana]	Clone WS02766_J13 unknown mRNA	similar to AT5G59300.1: ubiquitin carrier protein 7	9	10	10	10	10	9	8	9	8	10	2	8
GQ0207_I18	BT103161	general regulatory factor 12	14-3-3 protein	Transcribed locus, moderately similar to XP_001764363.1 predicted protein [Physcomitrella patens subsp. patens]	Clone WS0293_P24 unknown mRNA	similar to AT1G26480.1: general regulatory factor 12	10	10	10	10	10	10	10	8	8	10	2	8
GQ0208_D11	BT103195	peroxin4	Ubiquitin-conjugating enzyme	Transcribed locus, moderately similar to NP_568476.1 PEX4 (PEROXIN4); protein binding / ubiquitin-protein ligase [Arabidopsis thaliana]	Clone WS02720_F01 unknown mRNA	similar to AT5G25760.1: peroxin4	8	8	9	8	8	8	8	7	7	9	2	8
GQ0209_E13	BT103235	NA	NA	Transcribed locus, weakly similar to NP_610660.1 cuticular protein 47Ef, isoform A [Drosophila melanogaster]	Clone WS0473_D21 unknown mRNA	NA	10	9	10	10	10	10	10	8	8	10	2	8
GQ0223_D02	BT103279	unknown protein; FUNCTIONS IN: molecular_function unknown; INVOLVED IN: biological_process unknown; LOCATED IN: chloroplast thylakoid membrane, chloroplast, chloroplast envelope; EXPRESSED IN: 22 plant structures; EXPRESSED DURING: 13 growth stages; Has 39 Blast hits to 39 proteins in 18 species: Archae - 0; Bacteria - 0; Metazoa - 0; Fungi - 0; Plants - 39; Viruses - 0; Other Eukaryotes - 0 (sou…	Sec61beta family	Transcribed locus, moderately similar to XP_002280799.1 PREDICTED: hypothetical protein [Vitis vinifera]	Clone WS0284_G05 unknown mRNA	similar to AT1G33810.1:	10	10	9	9	10	10	10	8	8	10	2	8
GQ0224_I09	BT103293	NA	NA	NA	Clone WS0465_G23 unknown mRNA	NA	9	8	8	7	8	9	7	9	7	9	2	8
GQ0228_D03		thioredoxin H-type 1	Thioredoxin	Transcribed locus, weakly similar to XP_002280573.1 PREDICTED: hypothetical protein [Vitis vinifera]	Clone WS02735_N17 unknown mRNA	similar to AT3G51030.1: thioredoxin H-type 1	8	8	10	9	9	8	9	10	8	10	2	8
GQ0255_D04	BT103489	NA	NA	NA	Transcribed locus	NA	8	10	10	10	10	10	8	8	8	10	2	8
GQ0256_H05	BT103538	high mobility group B1	HMG (high mobility group) box	Transcribed locus, weakly similar to NP_001058640.1 Os06g0728000 [Oryza sativa Japonica Group]	Clone WS02733_B09 unknown mRNA	similar to AT3G51880.2: high mobility group B1	10	8	9	8	9	10	10	10	8	10	2	8
GQ0256_L09	BT103550	NA	NA	Transcribed locus, moderately similar to NP_187599.1 ATB' BETA; protein phosphatase type 2A regulator [Arabidopsis thaliana]	NA	NA	7	6	8	7	7	8	8	6	6	8	2	8
GQ0257_O07	BT103582	Histone superfamily protein	Core histone H2A/H2B/H3/H4 ; Histone-like transcription factor (CBF/NF-Y) and archaeal histone	H2A homolog (lp15) gene	Clone WS0461_D01 unknown mRNA	similar to AT1G51060.1: histone H2A 10	10	10	8	9	10	10	10	10	8	10	2	8
GQ02801_I14	BT103749	NA	NA	Transcribed locus, weakly similar to XP_001783986.1 predicted protein [Physcomitrella patens subsp. patens]	Clone WS02918_E19 unknown mRNA	NA	8	8	9	9	9	8	10	8	8	10	2	8
GQ02802_I24	BT103811	pfkB-like carbohydrate kinase family protein	pfkB family carbohydrate kinase	Transcribed locus, moderately similar to NP_001057226.2 Os06g0232200 [Oryza sativa Japonica Group]	Transcribed locus, moderately similar to NP_564875.2 pfkB-type carbohydrate kinase family protein [Arabidopsis thaliana]	similar to AT1G66430.1: pfkB-like carbohydrate kinase family protein	8	7	8	7	7	8	9	9	7	9	2	8
GQ02802_L05	BT103824	CYTOCHROME C-1	NA	Transcribed locus, strongly similar to NP_001170028.1 hypothetical protein LOC100383938 [Zea mays]	Clone WS02824_K19 unknown mRNA	similar to AT4G10040.1: cytochrome c-2	10	8	10	8	9	10	10	10	8	10	2	8
GQ02803_F13	BT103866	WD-40 repeat family protein	WD domain, G-beta repeat	Transcribed locus, moderately similar to NP_190535.1 transducin family protein / WD-40 repeat family protein [Arabidopsis thaliana]	Transcribed locus, strongly similar to XP_001774815.1 predicted protein [Physcomitrella patens subsp. patens]	similar to AT5G67320.1: WD-40 repeat family protein	5	5	6	5	6	5	7	5	5	7	2	8
GQ02803_G08	BT103868	RNA polymerase Rpb8	RNA polymerase Rpb8	Transcribed locus, moderately similar to NP_001051880.1 Os03g0845700 [Oryza sativa Japonica Group]	Clone WS02919_C08 unknown mRNA	similar to AT3G59600.1: RNA polymerase Rpb8	8	8	7	6	8	7	8	7	6	8	2	8
GQ02804_F20	BT103934	metallopeptidase M24 family protein	Metallopeptidase family M24	Transcribed locus, moderately similar to NP_001055274.1 Os05g0350500 [Oryza sativa Japonica Group]	Clone WS0452_C03 unknown mRNA	similar to AT3G51800.3: metallopeptidase M24 family protein	9	8	8	8	9	8	8	7	7	9	2	8
GQ02804_O09	BT103978	zinc finger (C2H2 type) family protein	NA	Transcribed locus, weakly similar to XP_002274291.1 PREDICTED: hypothetical protein [Vitis vinifera]	Transcribed locus, weakly similar to XP_002326629.1 predicted protein [Populus trichocarpa]	similar to AT1G30970.1: zinc finger (C2H2 type) family protein	10	8	9	9	9	10	10	8	8	10	2	8
GQ02806_E24	BT104089	nucleosome assembly protein1;1	Nucleosome assembly protein (NAP)	NA	Clone WS0278_C22 unknown mRNA	similar to AT2G19480.3: nucleosome assembly protein 1;2	8	9	9	7	8	9	9	9	7	9	2	8
GQ02806_L02	BT104118	cullin-associated and neddylation dissociated	TATA-binding protein interacting (TIP20)	Transcribed locus, moderately similar to NP_001030954.1 CAND1 (CULLIN-ASSOCIATED AND NEDDYLATION DISSOCIATED); binding [Arabidopsis thaliana]	Clone WS02758_P09 unknown mRNA	similar to AT2G02560.2: cullin-associated and neddylation dissociated	7	6	7	7	7	8	8	6	6	8	2	8
GQ02806_N22	BT104141	Zinc finger C-x8-C-x5-C-x3-H type family protein	NA	Transcribed locus, moderately similar to NP_001034752.1 hypothetical protein LOC664621 [Mus musculus]	Clone WS0297_J03 unknown mRNA	similar to AT5G42820.1: Zinc finger C-x8-C-x5-C-x3-H type family protein	10	9	9	10	10	8	10	9	8	10	2	8
GQ02806_P17	BT104151	DEA(D/H)-box RNA helicase family protein	Helicase conserved C-terminal domain	Transcribed locus, moderately similar to NP_175911.1 DEAD box RNA helicase, putative (RH20) [Arabidopsis thaliana]	Clone WS02736_K03 unknown mRNA	similar to AT1G55150.1: DEA(D/H)-box RNA helicase family protein	10	10	9	9	10	10	10	8	8	10	2	8
GQ02807_K23	BT104211	G2484-1 protein	NA	Transcribed locus, weakly similar to XP_002468007.1 hypothetical protein SORBIDRAFT_01g037950 [Sorghum bicolor]	Transcribed locus	similar to AT4G17330.1: G2484-1 protein	10	9	10	10	10	10	10	8	8	10	2	8
GQ02808_C11	BT104241	26S proteasome regulatory subunit S2 1A	Proteasome/cyclosome repeat	Transcribed locus, moderately similar to NP_565477.1 RPN1A (26S PROTEASOME REGULATORY SUBUNIT S2 1A); binding / enzyme regulator [Arabidopsis thaliana]	Clone WS02929_D19 unknown mRNA	similar to AT2G20580.1: 26S proteasome regulatory subunit S2 1A	10	9	9	9	9	10	10	8	8	10	2	8
GQ02808_G07	BT104266	Aldolase superfamily protein	Delta-aminolevulinic acid dehydratase	Transcribed locus, moderately similar to NP_001077800.1 HEMB1; catalytic/ metal ion binding / porphobilinogen synthase [Arabidopsis thaliana]	Clone WS02769_H21 unknown mRNA	similar to AT1G69740.1: Aldolase superfamily protein	9	10	9	10	10	8	10	8	8	10	2	8
GQ02808_N01	BT104309	Mitochondrial import inner membrane translocase subunit Tim17/Tim22/Tim23 family protein	Tim17/Tim22/Tim23/Pmp24 family	Transcribed locus, moderately similar to XP_002298849.1 predicted protein [Populus trichocarpa]	Clone WS0272_L17 unknown mRNA	similar to AT5G55510.1: Mitochondrial import inner membrane translocase subunit Tim17/Tim22/Tim23 family protein	8	9	7	8	9	8	9	7	7	9	2	8
GQ02809_L11	BT104377	trehalose-phosphatase/synthase 7	Trehalose-phosphatase ; haloacid dehalogenase-like hydrolase	Transcribed locus, moderately similar to XP_002338257.1 predicted protein [Populus trichocarpa]	Clone WS02738_M01 unknown mRNA	similar to AT1G23870.1: trehalose-phosphatase/synthase 9	9	7	9	8	7	9	8	8	7	9	2	8
GQ02810_I18	BT104452	dehydroascorbate reductase 1	Glutathione S-transferase, N-terminal domain	Transcribed locus, moderately similar to NP_001054470.1 Os05g0116100 [Oryza sativa Japonica Group]	Clone WS02770_M02 unknown mRNA	similar to AT5G16710.1: dehydroascorbate reductase 1	10	10	10	10	10	8	10	10	8	10	2	8
GQ02811_D11	BT104508	CYTOCHROME C-1	Cytochrome c	Transcribed locus, strongly similar to NP_001170028.1 hypothetical protein LOC100383938 [Zea mays]	Clone WS02724_N23 unknown mRNA	similar to AT4G10040.1: cytochrome c-2	9	8	10	9	9	8	10	10	8	10	2	8
GQ02811_K15	BT104546	Zinc-binding dehydrogenase family protein	Zinc-binding dehydrogenase	Transcribed locus, weakly similar to NP_197201.1 NADP-dependent oxidoreductase, putative [Arabidopsis thaliana]	Clone WS02922_N05 unknown mRNA	similar to AT1G26320.1: Zinc-binding dehydrogenase family protein	6	7	7	5	7	7	5	6	5	7	2	8
GQ02811_L02	BT104549	ubiquitin-protein ligase 1	HECT-domain (ubiquitin-transferase)	Transcribed locus, strongly similar to NP_001159256.1 hypothetical protein LOC100304346 [Zea mays]	Clone WS02731_J06 unknown mRNA	similar to AT1G55860.1: ubiquitin-protein ligase 1	10	9	10	10	10	9	10	8	8	10	2	8
GQ02812_D14	BT104587	RNA binding Plectin/S10 domain-containing protein	Plectin/S10 domain	Transcribed locus, moderately similar to NP_001047088.1 Os02g0549600 [Oryza sativa Japonica Group]	Clone WS02756_O14 unknown mRNA	similar to AT4G25740.1: RNA binding Plectin/S10 domain-containing protein	10	10	9	10	10	10	10	8	8	10	2	8
GQ02812_E06	BT104591	Arginyl-tRNA synthetase, class Ic	tRNA synthetases class I (R) ; DALR anticodon binding domain ; Arginyl tRNA synthetase N terminal domain	Transcribed locus, moderately similar to XP_002280299.1 PREDICTED: hypothetical protein [Vitis vinifera]	Transcribed locus, moderately similar to XP_002280299.1 PREDICTED: hypothetical protein [Vitis vinifera]	similar to AT4G26300.1: Arginyl-tRNA synthetase, class Ic	7	8	8	7	7	8	6	6	6	8	2	8
GQ02813_D01	BT104663	related to AP2 2	NA	Transcribed locus, moderately similar to XP_001779530.1 predicted protein [Physcomitrella patens subsp. patens]	Transcribed locus, moderately similar to XP_001779530.1 predicted protein [Physcomitrella patens subsp. patens]	similar to AT3G16770.1: ethylene-responsive element binding protein	10	9	10	10	10	10	9	8	8	10	2	8
GQ02813_J20	BT104694	MAP kinase 4	Protein kinase domain ; Protein tyrosine kinase	Mitogen activated protein kinase 13 (MAPK13)	Clone WS02821_A24 unknown mRNA	similar to AT4G01370.1: MAP kinase 4	9	8	9	9	10	9	10	8	8	10	2	8
GQ02814_G18	BT104749	RNA binding;RNA binding	Suppressor of forked protein (Suf)	Transcribed locus, weakly similar to NP_187803.1 S1 RNA-binding domain-containing protein [Arabidopsis thaliana]	Transcribed locus	similar to AT3G11964.1: RNA binding;RNA binding	9	7	7	8	8	9	9	7	7	9	2	8
GQ02814_H24	BT104759	RNA helicase, ATP-dependent, SK12/DOB1 protein	DSHCT (NUC185) domain	Transcribed locus, weakly similar to NP_176185.1 ATP-dependent RNA helicase, putative [Arabidopsis thaliana]	Clone WS02762_A02 unknown mRNA	similar to AT1G59760.1: RNA helicase, ATP-dependent, SK12/DOB1 protein	9	8	9	9	9	8	10	8	8	10	2	8
GQ02816_L21	BT104937	NA	NA	NA	NA	NA	4	4	4	4	4	5	5	3	3	5	2	8
GQ02817_C13	BT104968	unknown protein; BEST Arabidopsis thaliana protein match is: unknown protein (TAIR:AT1G80200.1); Has 30201 Blast hits to 17322 proteins in 780 species: Archae - 12; Bacteria - 1396; Metazoa - 17338; Fungi - 3422; Plants - 5037; Viruses - 0; Other Eukaryotes - 2996 (source: NCBI BLink).	NA	Transcribed locus	Clone WS04714_O15 unknown mRNA	similar to AT5G11280.1:	7	9	7	7	9	7	9	8	7	9	2	8
GQ02818_P23	BT105134	S-methyl-5-thioribose kinase	NA	Transcribed locus, moderately similar to NP_564555.1 ATMTK (ARABIDOPSIS THALIANA S-METHYL-5-THIORIBOSE KINASE); S-methyl-5-thioribose kinase [Arabidopsis thaliana]	Transcribed locus, moderately similar to NP_564555.1 ATMTK (ARABIDOPSIS THALIANA S-METHYL-5-THIORIBOSE KINASE); S-methyl-5-thioribose kinase [Arabidopsis thaliana]	similar to AT1G49820.1: S-methyl-5-thioribose kinase	9	9	9	8	10	10	8	10	8	10	2	8
GQ02819_F24	BT105172	Small nuclear ribonucleoprotein family protein	LSM domain	Transcribed locus, strongly similar to NP_001055168.2 Os05g0314100 [Oryza sativa Japonica Group]	Clone WS0297_I14 unknown mRNA	similar to AT2G47640.2: Small nuclear ribonucleoprotein family protein	10	8	9	8	9	10	10	10	8	10	2	8
GQ02819_N21	BT105221	Translation initiation factor eIF3 subunit	Translation initiation factor eIF3 subunit	Transcribed locus, moderately similar to XP_002284709.1 PREDICTED: hypothetical protein [Vitis vinifera]	Clone WS02716_D01 unknown mRNA	similar to AT5G37475.1: Translation initiation factor eIF3 subunit	9	8	9	8	9	10	10	10	8	10	2	8
GQ02819_P16	BT105231	Microsomal signal peptidase 25 kDa subunit (SPC25)	Microsomal signal peptidase 25 kDa subunit (SPC25)	Transcribed locus, moderately similar to XP_001785028.1 predicted protein [Physcomitrella patens subsp. patens]	Clone WS0286_K14 unknown mRNA	similar to AT2G39960.1: Microsomal signal peptidase 25 kDa subunit (SPC25)	9	9	9	9	10	8	10	10	8	10	2	8
GQ02820_D15	BT105254	NA	NA	NA	NA	NA	7	7	8	7	7	9	8	7	7	9	2	8
GQ02820_N07	BT105318	NA	NA	Transcribed locus, weakly similar to NP_001042524.1 Os01g0235700 [Oryza sativa Japonica Group]	Clone WS02741_B23 unknown mRNA	NA	6	7	7	7	6	6	6	5	5	7	2	8
GQ02820_N10	BT105319	Small nuclear ribonucleoprotein family protein	LSM domain	Transcribed locus, strongly similar to NP_178480.1 small nuclear ribonucleoprotein, putative / snRNP, putative / Sm protein, putative [Arabidopsis thaliana]	Clone WS04717_O03 unknown mRNA	similar to AT2G03870.1: Small nuclear ribonucleoprotein family protein	9	8	8	8	9	9	8	7	7	9	2	8
GQ02821_A10	BT105336	calmodulin-domain protein kinase 5	EF hand	Transcribed locus, moderately similar to XP_001761532.1 cpk12 calcium-dependent protein kinase [Physcomitrella patens subsp. patens]	Clone WS02740_B16 unknown mRNA	similar to AT2G17290.1: Calcium-dependent protein kinase family protein	7	7	7	6	7	8	8	6	6	8	2	8
GQ02821_B08	BT105339	Proteasome component (PCI) domain protein	PCI domain	Transcribed locus, moderately similar to XP_002275168.1 PREDICTED: hypothetical protein [Vitis vinifera]	Clone WS0474_L13 unknown mRNA	similar to AT5G45620.1: Proteasome component (PCI) domain protein	9	9	9	9	9	9	10	8	8	10	2	8
GQ02821_K18	BT105380	Ribosomal protein L7Ae/L30e/S12e/Gadd45 family protein	Ribosomal protein L7Ae/L30e/S12e/Gadd45 family	Transcribed locus, strongly similar to NP_193969.1 ribosomal protein L7Ae/L30e/S12e/Gadd45 family protein [Arabidopsis thaliana]	Clone WS04714_A13 unknown mRNA	similar to AT4G12600.1: Ribosomal protein L7Ae/L30e/S12e/Gadd45 family protein	10	9	8	8	10	9	10	9	8	10	2	8
GQ02821_L05	BT105383	Ubiquitin-specific protease family C19-related protein	NA	Transcribed locus, weakly similar to NP_178009.1 balbiani ring 1-related / BR1-related [Arabidopsis thaliana]	Clone WS0291_A13 unknown mRNA	similar to AT1G16860.1: Ubiquitin-specific protease family C19-related protein	10	9	10	10	10	10	10	8	8	10	2	8
GQ02823_F02	BT105492	LUC7 N_terminus domain-containing protein	LUC7 N_terminus	Transcribed locus, moderately similar to XP_002267755.1 PREDICTED: hypothetical protein [Vitis vinifera]	Clone WS0288_C18 unknown mRNA	similar to AT5G51410.1: LUC7 N_terminus domain-containing protein	9	7	7	8	7	9	7	7	7	9	2	8
GQ02824_H07	BT105563	6,7-dimethyl-8-ribityllumazine synthase / DMRL synthase / lumazine synthase / riboflavin synthase	6,7-dimethyl-8-ribityllumazine synthase	Transcribed locus, moderately similar to NP_001053206.1 Os04g0497400 [Oryza sativa Japonica Group]	Clone WS02753_N02 unknown mRNA	similar to AT2G44050.1: 6,7-dimethyl-8-ribityllumazine synthase / DMRL synthase / lumazine synthase / riboflavin synthase	9	9	9	8	9	8	10	8	8	10	2	8
GQ02825_B06	BT105617	formate dehydrogenase	D-isomer specific 2-hydroxyacid dehydrogenase, NAD binding domain ; D-isomer specific 2-hydroxyacid dehydrogenase, catalytic domain ; NAD binding domain of 6-phosphogluconate dehydrogenase	Transcribed locus, moderately similar to NP_196982.1 FDH (FORMATE DEHYDROGENASE); NAD or NADH binding / binding / catalytic/ cofactor binding / oxidoreductase, acting on the CH-OH group of donors, NAD or NADP as acceptor [Arabidopsis thaliana]	Clone WS0281_D06 unknown mRNA	similar to AT5G14780.1: formate dehydrogenase	8	8	8	9	10	10	9	10	8	10	2	8
GQ02825_O22	BT105662	NA	NA	Transcribed locus	Clone WS02757_I09 unknown mRNA	NA	10	9	8	8	8	10	9	9	8	10	2	8
GQ02825_P09	BT105668	Coatomer epsilon subunit	Coatomer epsilon subunit	Transcribed locus, moderately similar to NP_174351.1 coatomer protein epsilon subunit family protein / COPE family protein [Arabidopsis thaliana]	Clone WS0293_M11 unknown mRNA	similar to AT1G30630.1: Coatomer epsilon subunit	9	8	10	9	10	8	9	9	8	10	2	8
GQ02826_F01	BT105694	Late embryogenesis abundant protein (LEA) family protein	NA	Transcribed locus, moderately similar to NP_567130.1 unknown protein [Arabidopsis thaliana]	Clone WS02818_N20 unknown mRNA	similar to AT3G62580.1: Late embryogenesis abundant protein (LEA) family protein	9	9	9	9	9	7	9	7	7	9	2	8
GQ02826_N06	BT105711	GNS1/SUR4 membrane protein family	GNS1/SUR4 family	Transcribed locus, weakly similar to XP_001780388.1 predicted protein [Physcomitrella patens subsp. patens]	Transcribed locus, weakly similar to XP_001780388.1 predicted protein [Physcomitrella patens subsp. patens]	similar to AT3G06470.1: GNS1/SUR4 membrane protein family	9	8	8	8	8	7	8	9	7	9	2	8
GQ02826_P11	BT105719	vacuolar membrane ATPase 10	Vacuolar (H+)-ATPase G subunit	Transcribed locus, weakly similar to NP_186788.1 VMA10 (VACUOLAR MEMBRANE ATPASE 10); hydrogen ion transporting ATP synthase, rotational mechanism [Arabidopsis thaliana]	Clone WS0451_G21 unknown mRNA	similar to AT3G01390.1: vacuolar membrane ATPase 10	7	8	9	8	8	7	9	9	7	9	2	8
GQ02827_C24	BT105728	SERINE CARBOXYPEPTIDASE-LIKE 49	Serine carboxypeptidase	Transcribed locus, moderately similar to XP_001786217.1 predicted protein [Physcomitrella patens subsp. patens]	Clone WS02747_F03 unknown mRNA	similar to AT3G10410.1: SERINE CARBOXYPEPTIDASE-LIKE 49	9	10	10	10	10	10	10	8	8	10	2	8
GQ02828_D03	BT105770	WRKY DNA-binding protein 74	WRKY DNA -binding domain ; Plant zinc cluster domain	Transcribed locus, strongly similar to XP_002327174.1 predicted protein [Populus trichocarpa]	Transcribed locus, strongly similar to XP_002964315.1 hypothetical protein SELMODRAFT_73220 [Selaginella moellendorffii]	similar to AT4G24240.1: WRKY DNA-binding protein 7	8	8	7	8	7	9	9	8	7	9	2	8
GQ02828_F12	BT105778	Ypt/Rab-GAP domain of gyp1p superfamily protein	TBC domain	Transcribed locus	Clone WS02732_I13 unknown mRNA	similar to AT3G07890.1: Ypt/Rab-GAP domain of gyp1p superfamily protein	7	7	9	8	8	7	7	9	7	9	2	8
GQ02829_O09	BT105902	CONTAINS InterPro DOMAIN/s: Small-subunit processome, Utp12 (InterPro:IPR007148); Has 764 Blast hits to 656 proteins in 193 species: Archae - 0; Bacteria - 42; Metazoa - 237; Fungi - 154; Plants - 85; Viruses - 23; Other Eukaryotes - 223 (source: NCBI BLink).	Dip2/Utp12 Family	NA	NA	similar to AT1G15420.1:	9	7	8	7	8	7	9	8	7	9	2	8
GQ02830_C23	BT105925	RAC-like 3	Ras family ; Miro-like protein	Transcribed locus, strongly similar to XP_001761909.1 rop-family small GTPase [Physcomitrella patens subsp. patens]	Clone WS0443_K01 unknown mRNA	similar to AT4G35020.1: RAC-like 3	10	9	10	10	10	10	8	9	8	10	2	8
GQ02830_G16	BT105949	transcription initiation factor IIA gamma chain / TFIIA-gamma (TFIIA-S)	Transcription initiation factor IIA, gamma subunit ; Transcription initiation factor IIA, gamma subunit, helical domain	Transcribed locus, moderately similar to NP_194175.1 transcription initiation factor IIA gamma chain / TFIIA-gamma (TFIIA-S) [Arabidopsis thaliana]	Clone WS0273_O16 unknown mRNA	similar to AT4G24440.1: transcription initiation factor IIA gamma chain / TFIIA-gamma (TFIIA-S)	9	8	9	9	9	9	9	7	7	9	2	8
GQ02830_H16	BT105956	SNARE-like superfamily protein	Clathrin adaptor complex small chain	Transcribed locus, moderately similar to NP_001131928.1 hypothetical protein LOC100193319 [Zea mays]	Transcribed locus, moderately similar to NP_001131928.1 hypothetical protein LOC100193319 [Zea mays]	similar to AT1G15370.1: SNARE-like superfamily protein	10	9	10	10	10	10	8	9	8	10	2	8
GQ02901_I23	BT106025	RNA-binding (RRM/RBD/RNP motifs) family protein	RNA recognition motif. (a.k.a. RRM, RBD, or RNP domain)	Transcribed locus, weakly similar to XP_002307213.1 predicted protein [Populus trichocarpa]	Clone WS0465_G23 unknown mRNA	similar to AT5G66010.1: RNA-binding (RRM/RBD/RNP motifs) family protein	9	7	8	7	8	8	8	9	7	9	2	8
GQ02901_O10	BT106044	ribosomal protein S15A E	Ribosomal protein S8	Transcribed locus, moderately similar to NP_001046462.1 Os02g0255200 [Oryza sativa Japonica Group]	Clone WS02731_A04 unknown mRNA	similar to AT4G29430.1: ribosomal protein S15A E	9	8	8	7	8	7	9	8	7	9	2	8
GQ02903_O13	BT106144	prohibitin 1	SPFH domain / Band 7 family	Transcribed locus, moderately similar to NP_194580.1 ATPHB1 (PROHIBITIN 1) [Arabidopsis thaliana]	Clone WS0471_A02 unknown mRNA	similar to AT2G20530.1: prohibitin 6	10	8	8	8	9	10	10	8	8	10	2	8
GQ02904_L21	BT106190	Transducin/WD40 repeat-like superfamily protein	WD domain, G-beta repeat	Transcribed locus, moderately similar to NP_194712.1 VIP3 (vernalization independence 3); nucleotide binding / protein binding [Arabidopsis thaliana]	Clone WS02716_L20 unknown mRNA	similar to AT4G29830.1: Transducin/WD40 repeat-like superfamily protein	9	9	10	10	10	10	10	8	8	10	2	8
GQ02905_K04	BT106233	cytochrome B5 isoform B	Cytochrome b5-like Heme/Steroid binding domain	Transcribed locus, moderately similar to NP_180831.1 CB5-B (CYTOCHROME B5 ISOFORM B); heme binding [Arabidopsis thaliana]	Clone WS02913_K15 unknown mRNA	similar to AT2G32720.1: cytochrome B5 isoform B	10	8	10	10	9	9	9	8	8	10	2	8
GQ02906_H19	BT106281	Ribosomal protein L30/L7 family protein	Ribosomal L30 N-terminal domain ; Ribosomal protein L30p/L7e	Transcribed locus, moderately similar to XP_002262697.1 PREDICTED: hypothetical protein [Vitis vinifera]	Clone WS02810_P08 unknown mRNA	similar to AT3G13580.1: Ribosomal protein L30/L7 family protein	10	8	9	8	9	10	10	10	8	10	2	8
GQ02907_M10	BT106341	ferrochelatase 1	Ferrochelatase	Transcribed locus, moderately similar to XP_002309511.1 predicted protein [Populus trichocarpa]	Transcribed locus, moderately similar to NP_001062803.1 Os09g0297000 [Oryza sativa Japonica Group]	similar to AT5G26030.1: ferrochelatase 1	10	10	10	10	10	8	10	9	8	10	2	8
GQ02908_B04	BT106360	Cation efflux family protein	Cation efflux family	Transcribed locus, moderately similar to NP_564594.1 cation efflux family protein / metal tolerance protein, putative (MTPc4) [Arabidopsis thaliana]	NA	similar to AT1G51610.1: Cation efflux family protein	4	2	4	3	3	3	4	2	2	4	2	8
GQ03002_O10	BT106495	phosphoglycerate kinase 1	Phosphoglycerate kinase	Transcribed locus, moderately similar to NP_001117503.1 phosphoglycerate kinase, putative [Arabidopsis thaliana]	Clone WS02731_D16 unknown mRNA	similar to AT3G12780.1: phosphoglycerate kinase 1	10	10	10	9	10	8	10	10	8	10	2	8
GQ03003_G17	BT106507	DHHC-type zinc finger family protein	DHHC zinc finger domain	Transcribed locus, weakly similar to XP_001776677.1 predicted protein [Physcomitrella patens subsp. patens]	Clone WS02810_I17 unknown mRNA	similar to AT3G26935.1: DHHC-type zinc finger family protein	9	9	9	9	9	8	9	7	7	9	2	8
GQ03003_M13	BT106519	NA	NA	NA	Transcribed locus	NA	9	10	10	10	10	10	8	9	8	10	2	8
GQ03004_P13	BT106561	nitrogen fixation S (NIFS)-like 1	Aminotransferase class-V ; Beta-eliminating lyase ; DegT/DnrJ/EryC1/StrS aminotransferase family	Transcribed locus, moderately similar to XP_001773635.1 predicted protein [Physcomitrella patens subsp. patens]	Clone WS0466_E18 unknown mRNA	similar to AT5G65720.1: nitrogen fixation S (NIFS)-like 1	10	10	10	10	10	10	10	8	8	10	2	8
GQ03005_P01	BT106595	ATP-citrate lyase A-2	ATP-grasp domain	Transcribed locus, moderately similar to NP_172537.1 ACLA-1; ATP citrate synthase [Arabidopsis thaliana]	Clone WS02750_O19 unknown mRNA	similar to AT1G60810.1: ATP-citrate lyase A-2	10	10	8	9	9	10	10	9	8	10	2	8
GQ03006_B05	BT106599	Calcium-dependent ARF-type GTPase activating protein family	Putative GTPase activating protein for Arf ; C2 domain	Transcribed locus, weakly similar to NP_001046206.2 Os02g0198300 [Oryza sativa Japonica Group]	Clone WS04720_N09 unknown mRNA	similar to AT4G21160.1: Calcium-dependent ARF-type GTPase activating protein family	9	9	9	9	9	10	9	8	8	10	2	8
GQ03006_C02		Mob1/phocein family protein	Mob1/phocein family	NA	Clone WS02745_F16 unknown mRNA	similar to AT4G19045.1: Mob1/phocein family protein	8	10	10	10	10	10	10	8	8	10	2	8
GQ03007_E06	BT106654	NA	NA	NA	Transcribed locus, moderately similar to XP_002280213.1 PREDICTED: hypothetical protein [Vitis vinifera]	NA	9	8	9	9	9	10	9	8	8	10	2	8
GQ03008_I02	BT106702	prohibitin 3	SPFH domain / Band 7 family	Transcribed locus, moderately similar to NP_198893.1 ATPHB3 (PROHIBITIN 3) [Arabidopsis thaliana]	Transcribed locus, moderately similar to NP_198893.1 ATPHB3 (PROHIBITIN 3) [Arabidopsis thaliana]	similar to AT5G40770.1: prohibitin 3	10	9	9	9	10	10	10	8	8	10	2	8
GQ03009_M14	BT106750	fumarylacetoacetase, putative	Fumarylacetoacetate (FAA) hydrolase family ; Domain of unknown function (DUF1969)	Transcribed locus, moderately similar to NP_172669.2 fumarylacetoacetase, putative [Arabidopsis thaliana]	Clone WS04716_B22 unknown mRNA	similar to AT1G12050.1: fumarylacetoacetase, putative	10	10	8	10	10	10	10	8	8	10	2	8
GQ03010_A06	BT106767	Bifunctional inhibitor/lipid-transfer protein/seed storage 2S albumin superfamily protein	Protease inhibitor/seed storage/LTP family	Transcribed locus, weakly similar to NP_566712.1 protease inhibitor/seed storage/lipid transfer protein (LTP) family protein [Arabidopsis thaliana]	Clone WS02716_B12 unknown mRNA	similar to AT3G22600.1: Bifunctional inhibitor/lipid-transfer protein/seed storage 2S albumin superfamily protein	10	8	10	10	10	9	9	8	8	10	2	8
GQ03010_O05	BT106801	RAB GTPase homolog 8A	Ras family ; Miro-like protein ; ADP-ribosylation factor family ; Gtr1/RagA G protein conserved region ; Elongation factor Tu GTP binding domain	Transcribed locus, strongly similar to NP_001078248.1 ATRAB8A; GTP binding [Arabidopsis thaliana]	Clone WS02711_M12 unknown mRNA	similar to AT3G46060.1: RAB GTPase homolog 8A	8	8	9	8	9	8	10	10	8	10	2	8
GQ03010_P15	BT106806	6-phosphogluconate dehydrogenase family protein	6-phosphogluconate dehydrogenase, C-terminal domain	Transcribed locus, moderately similar to NP_186885.1 6-phosphogluconate dehydrogenase family protein [Arabidopsis thaliana]	Clone WS0293_H18 unknown mRNA	similar to AT3G02360.1: 6-phosphogluconate dehydrogenase family protein	9	8	10	10	9	8	9	10	8	10	2	8
GQ03011_G24	BT106823	Concanavalin A-like lectin family protein	Legume lectin domain	Transcribed locus, weakly similar to XP_002276782.1 PREDICTED: hypothetical protein [Vitis vinifera]	Clone WS0295_B10 unknown mRNA	similar to AT5G01090.1: Concanavalin A-like lectin family protein	8	10	10	10	10	8	10	8	8	10	2	8
GQ03012_P07		casein kinase 1	Protein kinase domain ; Protein tyrosine kinase	Transcribed locus, moderately similar to XP_001784922.1 predicted protein [Physcomitrella patens subsp. patens]	Clone WS02717_E09 unknown mRNA	similar to AT1G72710.1: casein kinase 1-like protein 2	7	8	9	8	7	8	8	7	7	9	2	8
GQ03013_F20	BT106906	unknown protein; BEST Arabidopsis thaliana protein match is: unknown protein (TAIR:AT3G05570.1); Has 30201 Blast hits to 17322 proteins in 780 species: Archae - 12; Bacteria - 1396; Metazoa - 17338; Fungi - 3422; Plants - 5037; Viruses - 0; Other Eukaryotes - 2996 (source: NCBI BLink).	NA	Transcribed locus, weakly similar to XP_002278531.1 PREDICTED: hypothetical protein [Vitis vinifera]	Transcribed locus, weakly similar to NP_001142500.1 hypothetical protein LOC100274732 [Zea mays]	similar to AT4G39235.1:	10	9	10	10	9	8	10	10	8	10	2	8
GQ03013_K11	BT106922	RP non-ATPase subunit 8A	Mov34/MPN/PAD-1 family	Transcribed locus, strongly similar to NP_196197.1 RPN8A (RP NON-ATPASE SUBUNIT 8A) [Arabidopsis thaliana]	Clone WS0296_L22 unknown mRNA	similar to AT3G11270.1: Mov34/MPN/PAD-1 family protein	8	9	9	8	9	10	9	8	8	10	2	8
GQ03101_D23	BT106961	P450 reductase 1	FAD binding domain ; Flavodoxin ; Oxidoreductase NAD-binding domain	Transcribed locus, moderately similar to NP_001159331.1 hypothetical protein LOC100304425 [Zea mays]	Transcribed locus, moderately similar to NP_194183.1 ATR1 (ARABIDOPSIS P450 REDUCTASE 1); NADPH-hemoprotein reductase [Arabidopsis thaliana]	similar to AT4G24520.1: P450 reductase 1	9	8	10	9	8	10	10	10	8	10	2	8
GQ03102_E18	BT107061	ATP citrate lyase (ACL) family protein	ATP-grasp domain ; CoA-ligase	Transcribed locus, moderately similar to NP_179632.1 succinyl-CoA ligase (GDP-forming) beta-chain, mitochondrial, putative / succinyl-CoA synthetase, beta chain, putative / SCS-beta, putative [Arabidopsis thaliana]	Clone WS0451_K23 unknown mRNA	similar to AT2G20420.1: ATP citrate lyase (ACL) family protein	10	8	10	9	9	9	10	8	8	10	2	8
GQ03102_H09	BT107073	NA	NA	Transcribed locus	Clone WS02811_G08 unknown mRNA	NA	8	8	9	8	9	9	10	8	8	10	2	8
GQ03102_P19	BT107123	DNAJ heat shock N-terminal domain-containing protein	DnaJ domain	Transcribed locus, weakly similar to NP_001056206.1 Os05g0543700 [Oryza sativa Japonica Group]	Clone WS0443_O14 unknown mRNA	similar to AT4G39150.1: DNAJ heat shock N-terminal domain-containing protein	9	9	10	9	9	10	9	8	8	10	2	8
GQ03103_D06	BT107136	Ribosomal protein L7Ae/L30e/S12e/Gadd45 family protein	Ribosomal protein L7Ae/L30e/S12e/Gadd45 family	Transcribed locus, strongly similar to NP_193969.1 ribosomal protein L7Ae/L30e/S12e/Gadd45 family protein [Arabidopsis thaliana]	Clone WS0474_H11 unknown mRNA	similar to AT4G12600.1: Ribosomal protein L7Ae/L30e/S12e/Gadd45 family protein	10	10	8	10	10	9	10	10	8	10	2	8
GQ03103_O01	BT107179	NA	NA	Transcribed locus	Clone WS04719_J17 unknown mRNA	NA	10	9	9	10	10	10	10	8	8	10	2	8
GQ03104_M11	BT107232	CONTAINS InterPro DOMAIN/s: Ovarian tumour, otubain (InterPro:IPR003323), Ubiquitin thioesterase Otubain (InterPro:IPR016615), Peptidase C65, otubain (InterPro:IPR019400); Has 413 Blast hits to 411 proteins in 139 species: Archae - 0; Bacteria - 0; Metazoa - 184; Fungi - 83; Plants - 88; Viruses - 0; Other Eukaryotes - 58 (source: NCBI BLink).	Peptidase C65 Otubain	Transcribed locus, moderately similar to NP_001062367.1 Os08g0537800 [Oryza sativa Japonica Group]	Clone WS0285_D23 unknown mRNA	similar to AT1G28120.1:	7	7	8	7	7	8	9	8	7	9	2	8
GQ03105_C01	BT107259	NA	NA	NA	Transcribed locus	NA	10	10	10	10	10	10	9	8	8	10	2	8
GQ03105_C14	BT107263	OBP3-responsive gene 4	NA	Transcribed locus, weakly similar to XP_002446551.1 hypothetical protein SORBIDRAFT_06g017990 [Sorghum bicolor]	Clone WS04718_M02 unknown mRNA	similar to AT2G06010.1: OBP3-responsive gene 4	6	7	6	6	6	8	7	6	6	8	2	8
GQ03105_H01	BT107294	NA	Zinc-binding ; Zinc-finger of C2H2 type	Transcribed locus, moderately similar to XP_002268140.1 PREDICTED: hypothetical protein [Vitis vinifera]	Clone WS02715_J16 unknown mRNA	NA	9	9	10	9	9	9	10	8	8	10	2	8
GQ03106_D19	BT107353	Ribosome recycling factor	Ribosome recycling factor	Transcribed locus, moderately similar to XP_002263449.1 PREDICTED: hypothetical protein [Vitis vinifera]	Clone WS02924_D18 unknown mRNA	similar to AT3G01800.1: Ribosome recycling factor	9	7	7	8	9	7	9	7	7	9	2	8
GQ03106_N08	BT107381	Structural maintenance of chromosomes (SMC) family protein	NA	NA	Transcribed locus, moderately similar to XP_001784554.1 condensin complex component SMC3 [Physcomitrella patens subsp. patens]	similar to AT2G27170.1: Structural maintenance of chromosomes (SMC) family protein	8	6	8	8	8	8	8	6	6	8	2	8
GQ03107_L16	BT107453	SPla/RYanodine receptor (SPRY) domain-containing protein	SPRY domain ; Ran binding protein in the microtubule-organising centre	Transcribed locus, weakly similar to NP_973963.1 SPla/RYanodine receptor (SPRY) domain-containing protein [Arabidopsis thaliana]	Clone WS02913_N04 unknown mRNA	similar to AT1G35470.2: SPla/RYanodine receptor (SPRY) domain-containing protein	7	7	8	7	8	8	9	7	7	9	2	8
GQ03108_O03	BT107540	thioredoxin domain-containing protein 9 homolog	Thioredoxin ; Phosducin	Transcribed locus, moderately similar to NP_179489.1 TXND9 (THIOREDOXIN DOMAIN-CONTAINING PROTEIN 9 HOMOLOG) [Arabidopsis thaliana]	Clone WS0453_N18 unknown mRNA	similar to AT2G18990.1: thioredoxin domain-containing protein 9 homolog	9	9	10	9	10	9	8	9	8	10	2	8
GQ03110_C21	BT107608	emp24/gp25L/p24 family/GOLD family protein	emp24/gp25L/p24 family/GOLD	Transcribed locus, moderately similar to XP_002272994.1 PREDICTED: hypothetical protein [Vitis vinifera]	Clone WS0453_M04 unknown mRNA	similar to AT1G09580.1: emp24/gp25L/p24 family/GOLD family protein	8	8	9	9	9	9	10	8	8	10	2	8
GQ03110_N15	BT107639	NA	NA	Transcribed locus, moderately similar to NP_001168999.1 hypothetical protein LOC100382830 [Zea mays]	NA	NA	9	7	9	9	9	9	9	7	7	9	2	8
GQ03111_B03	BT107657	AAA-type ATPase family protein	ATPase family associated with various cellular activities (AAA) ; Protein of unknown function (DUF815)	Transcribed locus, strongly similar to NP_194633.1 RPT2a (regulatory particle AAA-ATPase 2a); ATPase [Arabidopsis thaliana]	Clone WS02733_H07 unknown mRNA	similar to AT4G29040.1: regulatory particle AAA-ATPase 2A	8	7	8	7	8	7	9	8	7	9	2	8
GQ03113_B14	BT107821	NA	NA	NA	NA	NA	5	3	5	5	4	5	3	3	3	5	2	8
GQ03115_N05	BT108010	unknown protein; FUNCTIONS IN: molecular_function unknown; INVOLVED IN: N-terminal protein myristoylation; LOCATED IN: cellular_component unknown; EXPRESSED IN: 23 plant structures; EXPRESSED DURING: 15 growth stages; CONTAINS InterPro DOMAIN/s: Protein of unknown function DUF423 (InterPro:IPR006696); Has 1824 Blast hits to 1824 proteins in 878 species: Archae - 0; Bacteria - 1498; Metazoa - 118;…	Protein of unknown function (DUF423)	NA	Clone WS02810_B02 unknown mRNA	similar to AT2G04900.1:	7	9	8	8	7	9	9	8	7	9	2	8
GQ03115_P16	BT108017	NAD(P)-binding Rossmann-fold superfamily protein	NA	Transcribed locus, moderately similar to NP_563629.1 AN (ANGUSTIFOLIA); protein binding [Arabidopsis thaliana]	Transcribed locus, weakly similar to XP_002275405.1 PREDICTED: hypothetical protein [Vitis vinifera]	similar to AT1G01510.1: NAD(P)-binding Rossmann-fold superfamily protein	10	8	10	10	10	9	9	8	8	10	2	8
GQ03117_E13	BT108134	SH3 domain-containing protein	SH3 domain ; Variant SH3 domain	Transcribed locus, moderately similar to XP_002313015.1 predicted protein [Populus trichocarpa]	Transcribed locus, weakly similar to XP_002962005.1 hypothetical protein SELMODRAFT_164821 [Selaginella moellendorffii]	similar to AT4G34660.1: SH3 domain-containing protein	9	7	9	7	8	8	9	9	7	9	2	8
GQ03117_I19	BT108156	Per1-like family protein	Per1-like	Transcribed locus, moderately similar to XP_002318250.1 predicted protein [Populus trichocarpa]	Transcribed locus	similar to AT1G16560.1: Per1-like family protein	9	9	9	9	9	8	10	9	8	10	2	8
GQ03119_O17	BT108312	aminopeptidase P1	Metallopeptidase family M24	NA	Clone WS02823_I02 unknown mRNA	similar to AT4G36760.1: aminopeptidase P1	9	8	9	9	10	10	8	8	8	10	2	8
GQ03122_G23	BT108477	tetratricopeptide repeat (TPR)-containing protein	NMDA receptor-regulated protein 1	Transcribed locus	Transcribed locus, weakly similar to NP_178157.2 EMB2753 (EMBRYO DEFECTIVE 2753); binding [Arabidopsis thaliana]	similar to AT1G80410.1: tetratricopeptide repeat (TPR)-containing protein	10	9	10	10	10	10	10	8	8	10	2	8
GQ03122_N08	BT108504	NA	NA	Transcribed locus, moderately similar to XP_001773353.1 predicted protein [Physcomitrella patens subsp. patens]	Transcribed locus	NA	10	9	10	10	10	10	8	8	8	10	2	8
GQ03122_N14	BT108507	dynamin-related protein 3A	Dynamin GTPase effector domain	Transcribed locus, moderately similar to XP_001761534.1 predicted protein [Physcomitrella patens subsp. patens]	Transcribed locus	similar to AT4G33650.1: dynamin-related protein 3A	3	3	5	4	4	3	5	5	3	5	2	8
GQ03123_B21	BT108526	SCP1-like small phosphatase 5	NLI interacting factor-like phosphatase	Transcribed locus, moderately similar to NP_001170732.1 hypothetical protein LOC100384823 [Zea mays]	Clone WS02913_H03 unknown mRNA	similar to AT5G11860.1: SCP1-like small phosphatase 5	10	8	8	9	9	10	9	8	8	10	2	8
GQ03124_E09	BT108607	Ribosomal protein S25 family protein	S25 ribosomal protein	Transcribed locus, strongly similar to XP_002269684.1 PREDICTED: hypothetical protein [Vitis vinifera]	Clone WS0285_M02 unknown mRNA	similar to AT4G39200.1: Ribosomal protein S25 family protein	9	9	10	9	10	9	9	8	8	10	2	8
GQ03124_N04	BT108642	ribosomal protein L30 family protein	Ribosomal protein L30p/L7e	NA	Transcribed locus, weakly similar to NP_568821.1 ribosomal protein L30 family protein [Arabidopsis thaliana]	similar to AT5G55140.1: ribosomal protein L30 family protein	9	7	9	7	8	8	8	9	7	9	2	8
GQ03126_F02	BT108737	mago nashi family protein	Mago nashi protein	Transcribed locus, strongly similar to NP_001066589.1 Os12g0287200 [Oryza sativa Japonica Group]	Clone WS02752_B07 unknown mRNA	similar to AT1G02140.1: mago nashi family protein	10	8	8	9	9	10	10	8	8	10	2	8
GQ03201_C04	BT108795	Ribosomal protein L20	Ribosomal protein L20	Transcribed locus, moderately similar to NP_173118.1 ribosomal protein L20 family protein [Arabidopsis thaliana]	Clone WS02725_G13 unknown mRNA	similar to AT1G16740.1: Ribosomal protein L20	10	8	10	9	9	10	10	8	8	10	2	8
GQ03201_D13	BT108805	INVOLVED IN: autophagy; EXPRESSED IN: 24 plant structures; EXPRESSED DURING: 15 growth stages; CONTAINS InterPro DOMAIN/s: Autophagy-related protein 17 (InterPro:IPR007240), Autophagy-related protein 11 (InterPro:IPR019460); Has 8793 Blast hits to 6268 proteins in 570 species: Archae - 89; Bacteria - 657; Metazoa - 4844; Fungi - 808; Plants - 441; Viruses - 15; Other Eukaryotes - 1939 (source: NC…	Autophagy-related protein 11	Transcribed locus, weakly similar to XP_002273616.1 PREDICTED: hypothetical protein [Vitis vinifera]	Clone WS04712_F15 unknown mRNA	similar to AT4G30790.1:	7	7	9	9	9	9	9	7	7	9	2	8
GQ03202_C17	BT108886	ubiquitin 4	Ubiquitin family ; Ubiquitin-2 like Rad60 SUMO-like	Transcribed locus, strongly similar to NP_035794.1 ubiquitin [Mus musculus]	Transcribed locus, strongly similar to XP_958803.1 polyubiquitin [Neurospora crassa OR74A]	similar to AT4G05320.2: polyubiquitin 10	9	9	10	10	10	10	10	8	8	10	2	8
GQ03202_M15	BT108936	bZIP transcription factor family protein	Basic leucine-zipper C terminal ; bZIP transcription factor ; Basic region leucine zipper	Transcribed locus, weakly similar to XP_002279520.1 PREDICTED: hypothetical protein [Vitis vinifera]	Clone WS02724_K24 unknown mRNA	similar to AT5G28770.2: bZIP transcription factor family protein	7	5	7	7	7	5	5	7	5	7	2	8
GQ03202_P06	BT108950	AAA-type ATPase family protein	ATPase family associated with various cellular activities (AAA)	Transcribed locus, strongly similar to NP_001068410.1 Os11g0661400 [Oryza sativa Japonica Group]	Clone WS0273_F14 unknown mRNA	similar to AT1G02890.1: AAA-type ATPase family protein	9	9	10	10	10	9	10	8	8	10	2	8
GQ03203_F22	BT108988	Translocon-associated protein (TRAP), alpha subunit	Translocon-associated protein (TRAP), alpha subunit	Transcribed locus, weakly similar to NP_001058585.1 Os06g0715500 [Oryza sativa Japonica Group]	Clone WS02731_F22 unknown mRNA	similar to AT2G16595.1: Translocon-associated protein (TRAP), alpha subunit	10	10	10	10	10	10	10	8	8	10	2	8
GQ03203_J04	BT109003	zinc knuckle (CCHC-type) family protein	Zinc knuckle	Transcribed locus, weakly similar to NP_001077828.1 zinc knuckle (CCHC-type) family protein [Arabidopsis thaliana]	Clone WS0273_J05 unknown mRNA	similar to AT1G75560.1: zinc knuckle (CCHC-type) family protein	10	10	10	10	10	8	10	10	8	10	2	8
GQ03204_D11	BT109062	NA	NA	Transcribed locus, weakly similar to NP_568158.1 transcription factor [Arabidopsis thaliana]	Clone WS0463_B06 unknown mRNA	NA	7	8	8	8	8	8	9	7	7	9	2	8
GQ03204_D23	BT109065	OTU-like cysteine protease family protein	OTU-like cysteine protease	Transcribed locus, moderately similar to NP_175482.1 OTU-like cysteine protease family protein [Arabidopsis thaliana]	Clone WS0295_C13 unknown mRNA	similar to AT1G50670.1: OTU-like cysteine protease family protein	8	9	9	10	10	9	9	8	8	10	2	8
GQ03204_F07	BT109072	regulatory particle triple-A ATPase 4A	ATPase family associated with various cellular activities (AAA) ; AAA domain (Cdc48 subfamily) ; AAA domain (dynein-related subfamily) ; Holliday junction DNA helicase ruvB N-terminus	Transcribed locus, strongly similar to NP_175120.1 26S proteasome regulatory complex subunit p42D, putative [Arabidopsis thaliana]	Clone WS02751_M22 unknown mRNA	similar to AT5G43010.1: regulatory particle triple-A ATPase 4A	6	5	6	5	6	7	7	7	5	7	2	8
GQ03204_P09	BT109126	Transducin/WD40 repeat-like superfamily protein	WD domain, G-beta repeat	Transcribed locus, weakly similar to NP_001060211.1 Os07g0603200 [Oryza sativa Japonica Group]	Transcribed locus, weakly similar to XP_002964403.1 hypothetical protein SELMODRAFT_438755 [Selaginella moellendorffii]	similar to AT5G14050.1: Transducin/WD40 repeat-like superfamily protein	8	6	7	7	7	7	8	6	6	8	2	8
GQ03205_C02	BT109145	NA	NA	NA	Clone WS0474_G10 unknown mRNA	NA	9	8	9	8	9	10	8	8	8	10	2	8
GQ03205_K23		Protein phosphatase 2C family protein	Protein phosphatase 2C	Transcribed locus, moderately similar to XP_002279675.1 PREDICTED: hypothetical protein [Vitis vinifera]	Clone WS02776_N18 unknown mRNA	similar to AT1G68410.1: Protein phosphatase 2C family protein	8	8	9	10	9	9	9	8	8	10	2	8
GQ03206_G08	BT109254	RNA-binding (RRM/RBD/RNP motifs) family protein	NA	Transcribed locus, weakly similar to XP_002270340.1 PREDICTED: hypothetical protein [Vitis vinifera]	Transcribed locus	similar to AT2G44710.1: RNA-binding (RRM/RBD/RNP motifs) family protein	9	8	8	8	9	7	9	8	7	9	2	8
GQ03206_K05	BT109272	NA	NA	Transcribed locus	Transcribed locus	NA	10	8	9	9	9	10	8	10	8	10	2	8
GQ03207_F24	BT109341	INVOLVED IN: biological_process unknown; LOCATED IN: endomembrane system; EXPRESSED IN: 22 plant structures; EXPRESSED DURING: 13 growth stages; CONTAINS InterPro DOMAIN/s: Mannose-6-phosphate receptor, binding (InterPro:IPR009011), Glucosidase II beta subunit-like (InterPro:IPR012913); Has 30201 Blast hits to 17322 proteins in 780 species: Archae - 12; Bacteria - 1396; Metazoa - 17338; Fungi - 3…	Glucosidase II beta subunit-like protein	Transcribed locus, weakly similar to XP_001753060.1 predicted protein [Physcomitrella patens subsp. patens]	Transcribed locus, weakly similar to XP_001753060.1 predicted protein [Physcomitrella patens subsp. patens]	similar to AT5G35080.1:	8	7	8	8	8	6	8	7	6	8	2	8
GQ03207_N23	BT109389	RNA-binding (RRM/RBD/RNP motifs) family protein	NA	Transcribed locus, moderately similar to XP_002267297.1 PREDICTED: hypothetical protein [Vitis vinifera]	Clone WS04718_D10 unknown mRNA	similar to AT3G61860.1: RNA-binding (RRM/RBD/RNP motifs) family protein	8	6	7	6	7	7	8	7	6	8	2	8
GQ03208_D13	BT109422	Acyl-CoA N-acyltransferases (NAT) superfamily protein	NA	Transcribed locus, weakly similar to XP_002306639.1 predicted protein [Populus trichocarpa]	Clone WS0294_K04 unknown mRNA	NA	9	10	9	9	9	9	10	8	8	10	2	8
GQ03208_E18	BT109429	KH domain-containing protein / zinc finger (CCCH type) family protein	Zinc finger C-x8-C-x5-C-x3-H type (and similar) ; KH domain	Transcribed locus, weakly similar to XP_001763151.1 predicted protein [Physcomitrella patens subsp. patens]	Clone WS0282_P16 unknown mRNA	similar to AT3G12130.1: KH domain-containing protein / zinc finger (CCCH type) family protein	10	10	10	10	10	10	10	8	8	10	2	8
GQ03208_H13	BT109442	mitochondrial processing peptidase alpha subunit	Insulinase (Peptidase family M16) ; Peptidase M16 inactive domain	Transcribed locus, moderately similar to NP_001044193.1 Os01g0739000 [Oryza sativa Japonica Group]	Clone WS04718_O10 unknown mRNA	similar to AT1G51980.1: Insulinase (Peptidase family M16) protein	10	10	10	10	10	8	10	9	8	10	2	8
GQ03209_A13	BT109485	Protein kinase superfamily protein	Protein tyrosine kinase ; Protein kinase domain	Transcribed locus, moderately similar to NP_172155.1 serine/threonine protein kinase, putative [Arabidopsis thaliana]	Clone WS02770_C12 unknown mRNA	similar to AT2G43230.2: Protein kinase superfamily protein	10	9	10	10	10	10	10	8	8	10	2	8
GQ03210_D01	BT109577	ATPase, F0/V0 complex, subunit C protein	ATP synthase subunit C	Transcribed locus, moderately similar to NP_194979.1 vacuolar ATP synthase, putative / V-ATPase, putative [Arabidopsis thaliana]	Clone WS0287_D02 unknown mRNA	similar to AT4G32530.1: ATPase, F0/V0 complex, subunit C protein	9	8	9	8	8	10	9	9	8	10	2	8
GQ03210_O18	BT109635	ENTH/VHS/GAT family protein	GAT domain	Transcribed locus, moderately similar to XP_001753543.1 predicted protein [Physcomitrella patens subsp. patens]	Clone WS02774_B21 unknown mRNA	similar to AT4G32760.1: ENTH/VHS/GAT family protein	8	9	10	10	9	10	10	8	8	10	2	8
GQ03211_J20	BT109700	type one serine/threonine protein phosphatase 4	Calcineurin-like phosphoesterase	Transcribed locus, moderately similar to XP_001701579.1 protein phosphatase 1 [Chlamydomonas reinhardtii]	Transcribed locus, strongly similar to XP_002325331.1 predicted protein [Populus trichocarpa]	similar to AT2G39840.1: type one serine/threonine protein phosphatase 4	8	8	9	9	9	8	10	8	8	10	2	8
GQ03212_A10	BT109749	RNA-processing, Lsm domain	Anticodon-binding domain	Transcribed locus, moderately similar to NP_001048085.1 Os02g0741900 [Oryza sativa (japonica cultivar-group)]	Clone WS02743_G13 unknown mRNA	similar to AT1G24050.1: RNA-processing, Lsm domain	10	10	10	10	10	10	10	8	8	10	2	8
GQ03212_C22	BT109768	peroxin 11D	Peroxisomal biogenesis factor 11 (PEX11)	Transcribed locus, moderately similar to NP_001056660.2 Os06g0127000 [Oryza sativa Japonica Group]	Clone WS0278_I02 unknown mRNA	similar to AT2G45740.1: peroxin 11D	9	10	10	9	10	9	10	8	8	10	2	8
GQ03212_D12		CLP protease proteolytic subunit 1	Clp protease	Transcribed locus, moderately similar to NP_564560.1 CLPR1; serine-type endopeptidase [Arabidopsis thaliana]	Clone WS02737_M20 unknown mRNA	similar to AT1G49970.1: CLP protease proteolytic subunit 1	9	10	8	9	10	9	9	8	8	10	2	8
GQ03212_J17	BT109807	cytochrome B5 isoform D	Cytochrome b5-like Heme/Steroid binding domain	Transcribed locus, weakly similar to XP_002285164.1 PREDICTED: hypothetical protein [Vitis vinifera]	Clone WS02729_E18 unknown mRNA	similar to AT2G32720.1: cytochrome B5 isoform B	8	8	9	8	9	9	10	9	8	10	2	8
GQ03212_L19	BT109820	pumilio 1	Pumilio-family RNA binding repeat	Transcribed locus, moderately similar to XP_001759105.1 predicted protein [Physcomitrella patens subsp. patens]	Clone WS0474_N19 unknown mRNA	similar to AT2G29200.1: pumilio 1	9	8	10	10	9	10	9	8	8	10	2	8
GQ03212_M24	BT109825	Protein kinase family protein	Protein kinase domain	Transcribed locus, moderately similar to NP_001054881.1 Os05g0200500 [Oryza sativa (japonica cultivar-group)]	Clone WS0465_K21 unknown mRNA	similar to AT3G03940.1: Protein kinase family protein	9	8	9	8	8	10	10	9	8	10	2	8
GQ03213_E23	BT109881	Peptidase M20/M25/M40 family protein	Peptidase family M20/M25/M40 ; Peptidase dimerisation domain ; Peptidase family M28	Transcribed locus, weakly similar to NP_568036.2 aminoacylase, putative / N-acyl-L-amino-acid amidohydrolase, putative [Arabidopsis thaliana]	Clone WS0462_H20 unknown mRNA	similar to AT4G38220.1: Peptidase M20/M25/M40 family protein	10	9	10	10	10	9	9	8	8	10	2	8
GQ03215_H21	BT110059	nucleotide binding;protein binding	WD domain, G-beta repeat ; Sof1-like domain	Transcribed locus, moderately similar to XP_002276985.1 PREDICTED: hypothetical protein [Vitis vinifera]	Transcribed locus, moderately similar to NP_001042541.2 Os01g0238900 [Oryza sativa Japonica Group]	similar to AT4G28450.1: nucleotide binding;protein binding	8	7	7	7	8	7	9	7	7	9	2	8
GQ03216_A09		Ribosomal protein L18e/L15 superfamily protein	Ribosomal protein L18e/L15	Transcribed locus, moderately similar to NP_198137.1 60S ribosomal protein L18 (RPL18C) [Arabidopsis thaliana]	Clone WS0442_A22 unknown mRNA	similar to AT3G05590.1: ribosomal protein L18	10	8	8	8	9	9	10	9	8	10	2	8
GQ03216_C23	BT110091	ferredoxin thioredoxin reductase catalytic beta chain family protein	Ferredoxin thioredoxin reductase catalytic beta chain	Transcribed locus, moderately similar to NP_178547.1 ferredoxin thioredoxin reductase catalytic beta chain family protein [Arabidopsis thaliana]	Clone WS02928_P24 unknown mRNA	similar to AT2G04700.1: ferredoxin thioredoxin reductase catalytic beta chain family protein	9	9	9	9	9	8	9	7	7	9	2	8
GQ03217_C17	BT110154	unknown protein; Has 78 Blast hits to 78 proteins in 34 species: Archae - 0; Bacteria - 0; Metazoa - 30; Fungi - 0; Plants - 48; Viruses - 0; Other Eukaryotes - 0 (source: NCBI BLink).	NA	Transcribed locus, moderately similar to XP_002274678.1 PREDICTED: hypothetical protein [Vitis vinifera]	Clone WS04715_F22 unknown mRNA	similar to AT1G48170.1:	5	3	3	3	4	5	3	3	3	5	2	8
GQ03217_G16	BT110168	NA	NA	Transcribed locus	Clone WS02717_G11 unknown mRNA	NA	9	7	8	7	8	8	9	7	7	9	2	8
GQ03219_B03	BT110276	ubiquitin carrier protein 7	Ubiquitin-conjugating enzyme	Transcribed locus, moderately similar to NP_566884.1 UBC13 (ubiquitin-conjugating enzyme 13); ubiquitin-protein ligase [Arabidopsis thaliana]	Clone WS02724_H13 unknown mRNA	similar to AT5G59300.1: ubiquitin carrier protein 7	9	9	9	10	10	10	10	8	8	10	2	8
GQ03219_I11	BT110302	alpha 1,4-glycosyltransferase family protein	Alpha 1,4-glycosyltransferase conserved region	NA	Transcribed locus	similar to AT4G19900.1: alpha 1,4-glycosyltransferase family protein	7	7	9	9	8	9	9	7	7	9	2	8
GQ03219_J06	BT110305	NA	NA	Transcribed locus	Clone WS02816_A05 unknown mRNA	NA	2	2	2	3	2	1	3	2	1	3	2	8
GQ03219_J14	BT110309	unknown protein; FUNCTIONS IN: molecular_function unknown; LOCATED IN: vacuole; BEST Arabidopsis thaliana protein match is: unknown protein (TAIR:AT5G54870.1); Has 1807 Blast hits to 1807 proteins in 277 species: Archae - 0; Bacteria - 0; Metazoa - 736; Fungi - 347; Plants - 385; Viruses - 0; Other Eukaryotes - 339 (source: NCBI BLink).	NA	Transcribed locus, moderately similar to NP_001044498.2 Os01g0793500 [Oryza sativa Japonica Group]	Clone WS02772_G02 unknown mRNA	similar to AT4G27020.1:	7	8	8	8	8	9	9	7	7	9	2	8
GQ03222_F12	BT110475	Tetratricopeptide repeat (TPR)-like superfamily protein	NA	Transcribed locus, moderately similar to NP_187074.1 SEC (secret agent); transferase, transferring glycosyl groups [Arabidopsis thaliana]	Transcribed locus, moderately similar to NP_187074.1 SEC (secret agent); transferase, transferring glycosyl groups [Arabidopsis thaliana]	similar to AT3G04240.1: Tetratricopeptide repeat (TPR)-like superfamily protein	9	7	9	9	9	8	8	7	7	9	2	8
GQ03223_G19	BT110557	alpha/beta-Hydrolases superfamily protein	Alpha/beta hydrolase family ; Alpha/beta hydrolase family	Transcribed locus, weakly similar to XP_002282116.1 PREDICTED: hypothetical protein [Vitis vinifera]	Clone WS0292_I02 unknown mRNA	similar to AT3G52570.1: alpha/beta-Hydrolases superfamily protein	3	3	4	4	4	3	5	4	3	5	2	8
GQ03224_E04	BT110605	glutathione S-transferase (class zeta) 2	Glutathione S-transferase, N-terminal domain ; Glutathione S-transferase, C-terminal domain	Transcribed locus, weakly similar to XP_002273077.1 PREDICTED: hypothetical protein [Vitis vinifera]	Clone WS02742_N20 unknown mRNA	similar to AT2G02390.1: glutathione S-transferase zeta 1	7	9	9	8	8	9	7	7	7	9	2	8
GQ03224_O19	BT110649	P-loop containing nucleoside triphosphate hydrolases superfamily protein	Adenylate kinase	Transcribed locus, moderately similar to NP_850868.1 PYR6; cytidylate kinase/ uridylate kinase [Arabidopsis thaliana]	Clone WS0444_C14 unknown mRNA	similar to AT5G26667.2: P-loop containing nucleoside triphosphate hydrolases superfamily protein	10	9	10	10	10	10	8	9	8	10	2	8
GQ03227_O24	BT110786	MIF4G domain-containing protein / MA3 domain-containing protein	MIF4G domain ; MA3 domain	Transcribed locus, weakly similar to XP_002324526.1 predicted protein [Populus trichocarpa]	Transcribed locus, weakly similar to NP_001053219.1 Os04g0499300 [Oryza sativa (japonica cultivar-group)]	similar to AT5G57870.2: MIF4G domain-containing protein / MA3 domain-containing protein	9	9	10	10	10	8	10	9	8	10	2	8
GQ03229_A16	BT110865	staurosporin and temperature sensitive 3-like A	Oligosaccharyl transferase STT3 subunit	Transcribed locus, moderately similar to NP_001136963.1 hypothetical protein LOC100217123 [Zea mays]	Clone WS04714_O17 unknown mRNA	similar to AT5G19690.1: staurosporin and temperature sensitive 3-like A	8	6	8	8	8	6	8	8	6	8	2	8
GQ03229_L18	BT110909	ATPase, V0/A0 complex, subunit C/D	ATP synthase (C/AC39) subunit	Transcribed locus, strongly similar to NP_189513.1 H+-transporting two-sector ATPase, putative [Arabidopsis thaliana]	Clone WS02921_M14 unknown mRNA	similar to AT3G28715.1: ATPase, V0/A0 complex, subunit C/D	8	8	8	8	8	10	9	8	8	10	2	8
GQ03229_M14	BT110916	CLPC homologue 1	AAA domain (Cdc48 subfamily) ; C-terminal, D2-small domain, of ClpB protein ; ATPase family associated with various cellular activities (AAA) ; AAA domain (dynein-related subfamily) ; UvrB/uvrC motif ; Sigma-54 interaction domain	Transcribed locus, strongly similar to NP_568746.1 CLPC1; ATP binding / ATP-dependent peptidase/ ATPase [Arabidopsis thaliana]	Clone WS0477_H04 unknown mRNA	similar to AT5G50920.1: CLPC homologue 1	10	10	10	10	10	10	10	8	8	10	2	8
GQ03230_C06	BT110944	ARM repeat superfamily protein	eIF4-gamma/eIF5/eIF2-epsilon	Transcribed locus, moderately similar to XP_002325904.1 predicted protein [Populus trichocarpa]	Clone WS0476_B17 unknown mRNA	similar to AT5G36230.1: ARM repeat superfamily protein	9	10	10	10	10	8	10	9	8	10	2	8
GQ03230_G18	BT110962	succinate dehydrogenase 5	NA	Transcribed locus, weakly similar to NP_564506.1 unknown protein [Arabidopsis thaliana]	Clone WS0453_M13 unknown mRNA	similar to AT1G47420.1: succinate dehydrogenase 5	9	9	10	9	9	9	10	8	8	10	2	8
GQ03230_I05	BT110968	early nodulin-related	Early nodulin 93 ENOD93 protein	Transcribed locus, weakly similar to NP_197966.1 early nodulin-related [Arabidopsis thaliana]	Clone WS0472_B07 unknown mRNA	similar to AT5G25940.1: early nodulin-related	8	9	8	8	9	10	10	9	8	10	2	8
GQ03232_D24	BT111065	splicing factor, putative	NA	Transcribed locus, strongly similar to NP_201232.1 splicing factor, putative [Arabidopsis thaliana]	Transcribed locus, moderately similar to NP_201232.1 splicing factor, putative [Arabidopsis thaliana]	similar to AT5G64270.1: splicing factor, putative	8	8	9	9	9	9	9	7	7	9	2	8
GQ03234_G21	BT111215	NA	SUZ domain	Transcribed locus	Clone WS02773_B18 unknown mRNA	similar to AT5G05100.1: Single-stranded nucleic acid binding R3H protein	9	9	9	10	9	9	10	8	8	10	2	8
GQ03235_E18	BT111273	homeobox-7	START domain	Transcribed locus, moderately similar to NP_001057102.1 Os06g0208100 [Oryza sativa Japonica Group]	Clone WS0274_H02 unknown mRNA	similar to AT5G46880.1: homeobox-7	9	8	9	8	9	10	8	9	8	10	2	8
GQ03235_P16	BT111318	ADP-ribosylation factor B1B	ADP-ribosylation factor family ; G-protein alpha subunit ; Signal recognition particle receptor beta subunit ; Ras family ; Gtr1/RagA G protein conserved region ; Miro-like protein	Transcribed locus, moderately similar to NP_197208.1 ATARFB1B; GTP binding [Arabidopsis thaliana]	Clone WS02735_P24 unknown mRNA	similar to AT5G17060.1: ADP-ribosylation factor B1B	7	8	9	7	8	8	9	9	7	9	2	8
GQ03236_A03	BT111321	IBR domain-containing protein	NA	Transcribed locus, moderately similar to NP_001053174.1 Os04g0492100 [Oryza sativa Japonica Group]	NA	similar to AT1G65430.1: IBR domain-containing protein	7	7	8	8	8	6	7	6	6	8	2	8
GQ03236_A04	BT111322	Transcriptional coactivator/pterin dehydratase	NA	Transcribed locus, weakly similar to XP_002317303.1 predicted protein [Populus trichocarpa]	Clone WS02759_H15 unknown mRNA	similar to AT1G29810.1: Transcriptional coactivator/pterin dehydratase	7	9	7	7	7	7	9	8	7	9	2	8
GQ03236_D13	BT111339	Protein phosphatase 2C family protein	Protein phosphatase 2C	Transcribed locus, moderately similar to XP_002318384.1 predicted protein [Populus trichocarpa]	Clone WS02776_C07 unknown mRNA	similar to AT5G53140.1: Protein phosphatase 2C family protein	10	10	9	10	10	10	10	8	8	10	2	8
GQ03236_J18	BT111370	unknown protein; Has 30 Blast hits to 30 proteins in 11 species: Archae - 0; Bacteria - 0; Metazoa - 0; Fungi - 0; Plants - 30; Viruses - 0; Other Eukaryotes - 0 (source: NCBI BLink).	NA	Transcribed locus	Clone WS02732_I19 unknown mRNA	similar to AT2G43780.1:	8	6	8	6	7	7	8	7	6	8	2	8
GQ03237_L04	BT111434	phosphate transporter 3;1	Mitochondrial carrier protein	Transcribed locus, moderately similar to NP_196908.1 mitochondrial phosphate transporter [Arabidopsis thaliana]	Clone WS0271_G16 unknown mRNA	similar to AT5G14040.1: phosphate transporter 3;1	10	10	10	10	10	8	10	10	8	10	2	8
GQ03238_B13	BT111471	Eukaryotic translation initiation factor 3 subunit 7 (eIF-3)	Eukaryotic translation initiation factor 3 subunit 7 (eIF-3)	Transcribed locus, moderately similar to XP_002264089.1 PREDICTED: similar to eukaryotic translation initiation factor 3 (eIF-3), putative, partial [Vitis vinifera]	Clone WS02725_B08 unknown mRNA	similar to AT4G20980.1: Eukaryotic translation initiation factor 3 subunit 7 (eIF-3)	9	7	9	8	8	8	9	7	7	9	2	8
GQ03301_H04	BT111623	PDI-like 1-1	Thioredoxin	Transcribed locus, weakly similar to XP_002285864.1 PREDICTED: hypothetical protein [Vitis vinifera]	Clone WS02762_P09 unknown mRNA	similar to AT1G77510.1: PDI-like 1-2	10	8	9	8	9	9	10	10	8	10	2	8
GQ03301_P05	BT111665	vesicle-associated membrane protein 725	Synaptobrevin	Transcribed locus, strongly similar to XP_002304708.1 predicted protein [Populus trichocarpa]	Clone WS0282_E20 unknown mRNA	similar to AT1G04760.1: vesicle-associated membrane protein 726	9	10	10	10	10	10	10	8	8	10	2	8
GQ03302_F16		Splicing factor, CC1-like	RNA recognition motif. (a.k.a. RRM, RBD, or RNP domain)	Transcribed locus, moderately similar to XP_002279887.1 PREDICTED: hypothetical protein [Vitis vinifera]	Clone WS04710_K14 unknown mRNA	similar to AT2G16940.1: Splicing factor, CC1-like	10	8	9	8	9	10	10	8	8	10	2	8
GQ03302_I13	BT111712	regulatory particle triple-A ATPase 4A	ATPase family associated with various cellular activities (AAA) ; AAA domain (Cdc48 subfamily) ; Holliday junction DNA helicase ruvB N-terminus ; AAA domain (dynein-related subfamily)	Transcribed locus, strongly similar to NP_175120.1 26S proteasome regulatory complex subunit p42D, putative [Arabidopsis thaliana]	Clone WS0276_H20 unknown mRNA	similar to AT5G43010.1: regulatory particle triple-A ATPase 4A	3	4	3	3	4	4	5	3	3	5	2	8
GQ03302_J12	BT111715	FUNCTIONS IN: molecular_function unknown; INVOLVED IN: biological_process unknown; LOCATED IN: cellular_component unknown; EXPRESSED IN: 23 plant structures; EXPRESSED DURING: 13 growth stages; CONTAINS InterPro DOMAIN/s: Nop14-like protein (InterPro:IPR007276); Has 69842 Blast hits to 35213 proteins in 1572 species: Archae - 363; Bacteria - 20593; Metazoa - 20851; Fungi - 8010; Plants - 2912; Vi…	Nop14-like family	Transcribed locus, weakly similar to XP_002273322.1 PREDICTED: hypothetical protein [Vitis vinifera]	Clone WS02757_M17 unknown mRNA	similar to AT1G69070.1:	10	9	9	9	9	10	9	8	8	10	2	8
GQ03304_E13	BT111842	nucleosome assembly protein 1;3	Nucleosome assembly protein (NAP)	Transcribed locus, moderately similar to XP_002308283.1 nucleosome/chromatin assembly factor group [Populus trichocarpa]	Transcribed locus, weakly similar to XP_002308283.1 nucleosome/chromatin assembly factor group [Populus trichocarpa]	similar to AT2G19480.3: nucleosome assembly protein 1;2	10	9	9	9	9	8	10	10	8	10	2	8
GQ03304_O17	BT111887	ORMDL family protein	ORMDL family	Transcribed locus, moderately similar to NP_563622.1 ORMDL family protein [Arabidopsis thaliana]	Clone WS02740_O10 unknown mRNA	similar to AT1G01230.1: ORMDL family protein	8	10	10	10	10	10	10	8	8	10	2	8
GQ03307_A08	BT111892	ChaC-like family protein	ChaC-like protein	Transcribed locus, moderately similar to NP_197994.1 ChaC-like family protein [Arabidopsis thaliana]	Clone WS02725_B16 unknown mRNA	similar to AT4G31290.1: ChaC-like family protein	9	8	9	8	10	9	10	9	8	10	2	8
GQ03307_D19	BT111902	NA	NA	Transcribed locus	Clone WS02915_E08 unknown mRNA	NA	10	8	10	8	9	10	10	10	8	10	2	8
GQ03308_H07	BT111979	methionine sulfoxide reductase B 2	SelR domain	Transcribed locus, strongly similar to NP_001050156.1 Os03g0360700 [Oryza sativa Japonica Group]	Clone WS02718_C02 unknown mRNA	similar to AT4G21860.1: methionine sulfoxide reductase B 2	8	10	10	9	9	10	10	8	8	10	2	8
GQ03308_N11	BT112016	RNA-binding KH domain-containing protein	KH domain	Transcribed locus, weakly similar to NP_199431.1 KH domain-containing protein [Arabidopsis thaliana]	Clone WS0452_K01 unknown mRNA	similar to AT5G64390.1: RNA-binding KH domain-containing protein	10	8	9	9	9	8	10	10	8	10	2	8
GQ03309_J03	BT112068	phosphoinositide binding	NA	Transcribed locus, moderately similar to NP_001049735.1 Os03g0279900 [Oryza sativa Japonica Group]	Clone WS02917_D07 unknown mRNA	similar to AT1G61620.1: phosphoinositide binding	10	10	10	10	10	10	10	8	8	10	2	8
GQ03310_E15	BT112119	Ribosomal protein S8 family protein	Ribosomal protein S8	Transcribed locus, strongly similar to NP_172256.1 RPS15A (ribosomal protein s15a); structural constituent of ribosome [Arabidopsis thaliana]	Clone WS02726_A13 unknown mRNA	similar to AT1G07770.1: ribosomal protein S15A	10	9	9	9	10	8	10	9	8	10	2	8
GQ03310_F10	BT112121	Protein of unknown function DUF106, transmembrane	Integral membrane protein DUF106	Transcribed locus, strongly similar to NP_192996.1 unknown protein [Arabidopsis thaliana]	Clone WS02730_M11 unknown mRNA	similar to AT4G12590.1: Protein of unknown function DUF106, transmembrane	9	8	9	8	9	9	10	9	8	10	2	8
GQ03310_K23	BT112143	NA	NA	NA	Transcribed locus	NA	10	10	10	10	10	10	9	8	8	10	2	8
GQ03311_J24	BT112189	eukaryotic translation initiation factor 2 beta subunit	Domain found in IF2B/IF5	Transcribed locus, moderately similar to NP_001050023.1 Os03g0333300 [Oryza sativa Japonica Group]	Clone WS0297_D05 unknown mRNA	similar to AT5G20920.1: eukaryotic translation initiation factor 2 beta subunit	9	8	8	8	8	10	8	8	8	10	2	8
GQ03312_C15	BT112217	Transducin/WD40 repeat-like superfamily protein	WD domain, G-beta repeat	Transcribed locus, weakly similar to XP_002284414.1 PREDICTED: hypothetical protein [Vitis vinifera]	Clone WS02816_B10 unknown mRNA	similar to AT2G01470.1: SEC12P-like 2 protein	6	5	7	5	6	6	5	5	5	7	2	8
GQ03312_D17	BT112221	RAS 5	Ras family ; Miro-like protein ; ADP-ribosylation factor family ; Gtr1/RagA G protein conserved region ; Signal recognition particle receptor beta subunit ; Elongation factor Tu GTP binding domain	Transcribed locus, strongly similar to NP_001007162.1 ras-related protein Rab-1A [Danio rerio]	Clone WS02735_N04 unknown mRNA	similar to AT1G02130.1: RAS 5	8	8	10	9	8	10	8	10	8	10	2	8
GQ03312_F06	BT112228	NA	NA	Transcribed locus	NA	NA	10	8	10	9	9	8	10	9	8	10	2	8
GQ03312_F18	BT112232	mercaptopyruvate sulfurtransferase 1	Rhodanese-like domain	Transcribed locus, moderately similar to NP_001143027.1 hypothetical protein LOC100275494 [Zea mays]	Clone WS0271_O22 unknown mRNA	similar to AT1G79230.1: mercaptopyruvate sulfurtransferase 1	7	9	8	8	9	7	8	9	7	9	2	8
GQ03312_O23	BT112283	NA	NA	Transcribed locus	Clone WS02764_E21 unknown mRNA	NA	7	7	6	6	7	7	6	5	5	7	2	8
GQ03313_C24	BT112297	Thioredoxin superfamily protein	Redoxin ; AhpC/TSA family	Transcribed locus, moderately similar to XP_002327377.1 predicted protein [Populus trichocarpa]	Clone WS0289_D02 unknown mRNA	similar to AT3G52960.1: Thioredoxin superfamily protein	10	10	10	9	9	8	10	8	8	10	2	8
GQ03313_P05	BT112368	pseudouridine synthase and archaeosine transglycosylase (PUA) domain-containing protein	PUA domain	Transcribed locus, moderately similar to XP_002283392.1 PREDICTED: hypothetical protein [Vitis vinifera]	Clone WS02812_C11 unknown mRNA	similar to AT1G09150.1: pseudouridine synthase and archaeosine transglycosylase (PUA) domain-containing protein	10	10	10	10	10	10	10	8	8	10	2	8
GQ03314_E11	BT112389	membrane-anchored ubiquitin-fold protein 6 precursor	NA	Transcribed locus, moderately similar to NP_001048133.1 Os02g0750600 [Oryza sativa Japonica Group]	Clone WS0451_C15 unknown mRNA	similar to AT3G26980.1: membrane-anchored ubiquitin-fold protein 4 precursor	7	7	8	7	7	8	9	7	7	9	2	8
GQ03315_B04	BT112423	cullin 1	Cullin family ; Cullin protein neddylation domain	Transcribed locus, strongly similar to XP_002272308.1 PREDICTED: hypothetical protein isoform 2 [Vitis vinifera]	Clone WS02821_G23 unknown mRNA	similar to AT4G02570.1: cullin 1	9	8	8	8	8	9	8	7	7	9	2	8
GQ03315_C09	BT112429	Protein kinase family protein	NA	Transcribed locus, strongly similar to XP_001764211.1 predicted protein [Physcomitrella patens subsp. patens]	Clone WS0475_M05 unknown mRNA	similar to AT2G25760.1: Protein kinase family protein	7	6	6	6	7	8	7	6	6	8	2	8
GQ03315_D10	BT112435	UDP-Glycosyltransferase / trehalose-phosphatase family protein	Trehalose-phosphatase ; haloacid dehalogenase-like hydrolase ; Glycosyltransferase family 20	Transcribed locus, moderately similar to XP_002338257.1 predicted protein [Populus trichocarpa]	Clone WS02738_M01 unknown mRNA	similar to AT4G17770.1: trehalose phosphatase/synthase 5	6	6	7	6	6	6	8	8	6	8	2	8
GQ03316_M06	BT112521	UDP-Glycosyltransferase superfamily protein	Glycosyltransferase family 28 C-terminal domain ; Glycosyltransferase family 28 N-terminal domain	Transcribed locus, weakly similar to XP_002277203.1 PREDICTED: hypothetical protein [Vitis vinifera]	NA	similar to AT1G73740.1: UDP-Glycosyltransferase superfamily protein	7	6	7	7	8	7	7	6	6	8	2	8
GQ03316_N06	BT112524	Adenine nucleotide alpha hydrolases-like superfamily protein	Universal stress protein family	Transcribed locus, weakly similar to NP_001043170.1 Os01g0511100 [Oryza sativa Japonica Group]	Clone WS02762_I08 unknown mRNA	similar to AT1G68300.1: Adenine nucleotide alpha hydrolases-like superfamily protein	8	9	9	8	9	10	10	10	8	10	2	8
GQ03317_B05	BT112541	RNAhelicase-like 8	Helicase conserved C-terminal domain	Transcribed locus, strongly similar to XP_001765911.1 predicted protein [Physcomitrella patens subsp. patens]	Clone WS02724_D04 unknown mRNA	similar to AT4G00660.1: RNAhelicase-like 8	9	7	8	8	8	8	9	7	7	9	2	8
GQ03318_C16	BT112597	RNA polymerase III RPC4	RNA polymerase III RPC4	NA	NA	similar to AT5G09380.1: RNA polymerase III RPC4	2	2	4	4	4	3	4	2	2	4	2	8
GQ03318_C17	BT112598	microsomal glutathione s-transferase, putative	MAPEG family	Transcribed locus, weakly similar to NP_001136697.1 hypothetical protein LOC100216831 [Zea mays]	Clone WS0283_O23 unknown mRNA	similar to AT1G65820.1: microsomal glutathione s-transferase, putative	9	10	8	9	9	10	10	10	8	10	2	8
GQ03318_H20	BT112617	CONTAINS InterPro DOMAIN/s: LPS-induced tumor necrosis factor alpha factor (InterPro:IPR006629); Has 30201 Blast hits to 17322 proteins in 780 species: Archae - 12; Bacteria - 1396; Metazoa - 17338; Fungi - 3422; Plants - 5037; Viruses - 0; Other Eukaryotes - 2996 (source: NCBI BLink).	LITAF-like zinc ribbon domain	Transcribed locus, weakly similar to NP_568286.1 unknown protein [Arabidopsis thaliana]	Clone WS02912_M10 unknown mRNA	similar to AT5G13190.1:	9	10	10	10	10	10	8	9	8	10	2	8
GQ03318_I19	BT112622	Galactose oxidase/kelch repeat superfamily protein	Kelch motif ; Kelch motif	NA	Clone WS02733_P17 unknown mRNA	similar to AT1G22040.1: Galactose oxidase/kelch repeat superfamily protein	6	6	5	7	7	6	6	5	5	7	2	8
GQ03318_K14	BT112632	Vesicle transport v-SNARE family protein	Vesicle transport v-SNARE protein N-terminus ; Snare region anchored in the vesicle membrane C-terminus	Transcribed locus, moderately similar to NP_001044021.1 Os01g0707300 [Oryza sativa Japonica Group]	Transcribed locus, weakly similar to NP_189554.2 VTI13; SNARE binding / receptor [Arabidopsis thaliana]	similar to AT5G39510.1: Vesicle transport v-SNARE family protein	8	9	9	9	9	9	9	7	7	9	2	8
GQ03318_P09	BT112650	Cytochrome c oxidase subunit Vc family protein	NA	NA	Clone WS0282_C03 unknown mRNA	similar to AT5G61310.1: Cytochrome c oxidase subunit Vc family protein	10	8	9	8	8	10	9	10	8	10	2	8
GQ03320_K18	BT112769	Sas10/Utp3/C1D family	Sas10/Utp3/C1D family	Transcribed locus, weakly similar to XP_002285540.1 PREDICTED: hypothetical protein [Vitis vinifera]	Clone WS04720_A09 unknown mRNA	similar to AT5G25080.1: Sas10/Utp3/C1D family	8	6	8	7	7	8	8	6	6	8	2	8
GQ03320_P06	BT112785	Ribosomal L29 family protein	Ribosomal L29 protein	Transcribed locus, strongly similar to NP_181471.1 60S ribosomal protein L35 (RPL35B) [Arabidopsis thaliana]	Clone WS02761_O23 unknown mRNA	similar to AT5G02610.1: Ribosomal L29 family protein	10	8	9	8	9	10	10	10	8	10	2	8
GQ03321_E05	BT112813	calmodulin binding;purine nucleotide binding	Chromatin associated protein KTI12	NA	Clone WS0296_L06 unknown mRNA	similar to AT1G13870.1: calmodulin binding;purine nucleotide binding	7	7	7	7	8	7	8	6	6	8	2	8
GQ03321_K09	BT112840	CONTAINS InterPro DOMAIN/s: Ubiquitin-conjugating enzyme/RWD-like (InterPro:IPR016135), Ubiquitin-fold modifier-conjugating enzyme 1 (InterPro:IPR014806); Has 269 Blast hits to 269 proteins in 110 species: Archae - 0; Bacteria - 0; Metazoa - 175; Fungi - 0; Plants - 42; Viruses - 0; Other Eukaryotes - 52 (source: NCBI BLink).	Ubiquitin-fold modifier-conjugating enzyme 1	Transcribed locus, moderately similar to NP_564289.1 unknown protein [Arabidopsis thaliana]	Clone WS02821_M09 unknown mRNA	similar to AT1G27530.1:	8	7	8	7	7	8	9	8	7	9	2	8
GQ03322_B06	BT112872	ORMDL family protein	ORMDL family	Transcribed locus, moderately similar to NP_563622.1 ORMDL family protein [Arabidopsis thaliana]	Clone WS0286_F14 unknown mRNA	similar to AT1G01230.1: ORMDL family protein	8	8	9	9	9	9	8	7	7	9	2	8
GQ03323_C09	BT112944	Pyridoxal phosphate (PLP)-dependent transferases superfamily protein	Aminotransferase class I and II	Transcribed locus, moderately similar to NP_001131906.1 hypothetical protein LOC100193293 [Zea mays]	Transcribed locus, moderately similar to NP_001042188.1 Os01g0178000 [Oryza sativa Japonica Group]	similar to AT1G80360.1: Pyridoxal phosphate (PLP)-dependent transferases superfamily protein	8	9	9	9	9	8	9	7	7	9	2	8
GQ03323_E10	BT112953	NA	NA	NA	NA	NA	10	8	9	8	8	9	9	10	8	10	2	8
GQ03323_F06	BT112960	PHD finger family protein / bromo-adjacent homology (BAH) domain-containing protein	BAH domain ; PHD-finger	Transcribed locus, moderately similar to XP_002273680.1 PREDICTED: hypothetical protein [Vitis vinifera]	Clone WS0453_D06 unknown mRNA	similar to AT4G22140.1: PHD finger family protein / bromo-adjacent homology (BAH) domain-containing protein	9	10	9	10	10	9	9	8	8	10	2	8
GQ03324_N14	BT113043	Pleckstrin homology (PH) domain-containing protein	NA	Transcribed locus, weakly similar to NP_973569.1 pleckstrin homology (PH) domain-containing protein [Arabidopsis thaliana]	Transcribed locus	similar to AT2G30880.1: Pleckstrin homology (PH) domain-containing protein	6	7	8	7	7	6	8	6	6	8	2	8
GQ03325_G06	BT113077	RAB GTPase homolog G3D	Ras family ; Miro-like protein ; ADP-ribosylation factor family ; Gtr1/RagA G protein conserved region ; Elongation factor Tu GTP binding domain	Transcribed locus, moderately similar to XP_002304199.1 predicted protein [Populus trichocarpa]	Clone WS0289_K18 unknown mRNA	similar to AT1G52280.1: RAB GTPase homolog G3D	8	8	10	8	9	9	8	10	8	10	2	8
GQ03326_C13	BT113135	HSP20-like chaperones superfamily protein	Hsp20/alpha crystallin family	Transcribed locus, weakly similar to NP_192763.1 ATHSP22.0 [Arabidopsis thaliana]	Clone WS0282_L20 unknown mRNA	similar to AT4G10250.1: HSP20-like chaperones superfamily protein	9	8	10	10	10	10	10	8	8	10	2	8
GQ03326_K05	BT113172	alpha/beta-Hydrolases superfamily protein	Alpha/beta hydrolase family ; alpha/beta hydrolase fold ; Alpha/beta hydrolase family	Transcribed locus, weakly similar to XP_002275186.1 PREDICTED: hypothetical protein [Vitis vinifera]	Clone WS0276_H19 unknown mRNA	similar to AT3G51000.1: alpha/beta-Hydrolases superfamily protein	7	8	8	7	7	9	9	9	7	9	2	8
GQ03401_B24	BT113196	cationic amino acid transporter 2	Amino acid permease	Transcribed locus, moderately similar to NP_198510.2 CAT3 (CATIONIC AMINO ACID TRANSPORTER 3); basic amino acid transmembrane transporter/ cationic amino acid transmembrane transporter [Arabidopsis thaliana]	Transcribed locus, weakly similar to XP_002979069.1 hypothetical protein SELMODRAFT_177383 [Selaginella moellendorffii]	similar to AT1G58030.1: cationic amino acid transporter 2	3	5	5	5	3	4	4	5	3	5	2	8
GQ03401_M18	BT113218	plasma membrane intrinsic protein 1;5	Major intrinsic protein	Transcribed locus, strongly similar to NP_567178.1 PIP1;4 (PLASMA MEMBRANE INTRINSIC PROTEIN 1;4); water channel [Arabidopsis thaliana]	Clone WS02762_C17 unknown mRNA	similar to AT4G00430.1: plasma membrane intrinsic protein 1;4	10	10	10	10	10	10	10	8	8	10	2	8
GQ03402_O05	BT113255	NA	NA	NA	Transcribed locus	NA	10	10	10	10	10	10	10	8	8	10	2	8
GQ03408_O01	BT113448	NA	NA	NA	Transcribed locus	NA	9	8	8	7	8	9	7	9	7	9	2	8
GQ03414_L01	BT113605	Ribosomal protein S7p/S5e family protein	Ribosomal protein S12 ; Ribosomal protein S7p/S5e	Transcribed locus, moderately similar to NP_051104.1 ribosomal protein S7 [Arabidopsis thaliana]	Clone WS0292_G10 unknown mRNA	similar to ATCG00900.1: Ribosomal protein S7p/S5e family protein	10	10	9	9	9	9	8	10	8	10	2	8
GQ03501_P13	BT113816	NA	ABA/WDS induced protein	Water deficit inducible protein LP3 (lp3)	Transcribed locus, weakly similar to NP_001065841.1 Os11g0167800 [Oryza sativa Japonica Group]	NA	10	10	9	10	10	9	8	10	8	10	2	8
GQ03502_G12	BT113830	ubiquitin-conjugating enzyme 35	Ubiquitin-conjugating enzyme	Transcribed locus, strongly similar to NP_564011.1 ubiquitin-conjugating enzyme, putative [Arabidopsis thaliana]	Clone WS0454_N05 unknown mRNA	similar to AT1G78870.2: ubiquitin-conjugating enzyme 35	9	8	10	9	9	9	8	10	8	10	2	8
GQ03504_K20	BT113928	NA	NA	NA	Clone WS02725_I14 unknown mRNA	NA	9	9	8	8	7	9	9	8	7	9	2	8
GQ03505_M05	BT113978	NA	NA	NA	Transcribed locus	NA	10	9	10	9	10	10	8	10	8	10	2	8
GQ03506_A02	BT113993	Cyclophilin-like peptidyl-prolyl cis-trans isomerase family protein	Cyclophilin type peptidyl-prolyl cis-trans isomerase/CLD	Transcribed locus, strongly similar to NP_171696.2 peptidyl-prolyl cis-trans isomerase cyclophilin-type family protein [Arabidopsis thaliana]	Transcribed locus, strongly similar to NP_171696.2 peptidyl-prolyl cis-trans isomerase cyclophilin-type family protein [Arabidopsis thaliana]	similar to AT1G01940.1: Cyclophilin-like peptidyl-prolyl cis-trans isomerase family protein	5	6	6	5	6	6	7	7	5	7	2	8
GQ03506_A17	BT113995	unknown protein; FUNCTIONS IN: molecular_function unknown; INVOLVED IN: biological_process unknown; LOCATED IN: endomembrane system; EXPRESSED IN: 22 plant structures; EXPRESSED DURING: 13 growth stages; BEST Arabidopsis thaliana protein match is: unknown protein (TAIR:AT4G25225.1); Has 78 Blast hits to 78 proteins in 13 species: Archae - 0; Bacteria - 0; Metazoa - 0; Fungi - 0; Plants - 78; Viru…	NA	NA	Clone WS02717_N13 unknown mRNA	similar to AT2G35736.1:	8	6	7	7	7	8	8	6	6	8	2	8
GQ03507_L22	BT114080	ubiquitin 4	Ubiquitin family ; Ubiquitin-2 like Rad60 SUMO-like	Transcribed locus, strongly similar to NP_035794.1 ubiquitin [Mus musculus]	Clone WS02916_A12 unknown mRNA	similar to AT4G05320.2: polyubiquitin 10	8	10	10	10	10	8	10	8	8	10	2	8
GQ03509_A03	BT114144	NA	NA	NA	Transcribed locus, weakly similar to NP_851194.1 SWAP (Suppressor-of-White-APricot)/surp domain-containing protein [Arabidopsis thaliana]	NA	5	4	5	4	6	5	6	5	4	6	2	8
GQ03509_P11	BT114191	NADH-ubiquinone oxidoreductase-related	ETC complex I subunit conserved region	Transcribed locus, moderately similar to XP_001778303.1 predicted protein [Physcomitrella patens subsp. patens]	Clone WS0291_P18 unknown mRNA	similar to AT5G52840.1: NADH-ubiquinone oxidoreductase-related	9	9	10	9	8	10	9	9	8	10	2	8
GQ03510_C05	BT114203	NA	NA	NA	Clone WS02719_L20 unknown mRNA	NA	10	10	10	10	10	10	8	9	8	10	2	8
GQ03513_D17	BT114364	glycyl-tRNA synthetase / glycine--tRNA ligase	tRNA synthetase class II core domain (G, H, P, S and T) ; Anticodon binding domain ; WHEP-TRS domain	Transcribed locus, moderately similar to XP_002280957.1 PREDICTED: hypothetical protein [Vitis vinifera]	Clone WS02759_A06 unknown mRNA	similar to AT1G29880.1: glycyl-tRNA synthetase / glycine--tRNA ligase	7	8	8	6	6	6	8	8	6	8	2	8
GQ03513_E01	BT114365	NA	NA	NA	NA	NA	6	5	6	6	6	6	5	7	5	7	2	8
GQ03513_O11	BT114397	aminopeptidase M1	NA	Transcribed locus, weakly similar to XP_002280239.1 PREDICTED: hypothetical protein [Vitis vinifera]	Clone WS02717_G19 unknown mRNA	similar to AT4G33090.1: aminopeptidase M1	9	9	9	10	10	10	9	8	8	10	2	8
GQ03514_A04	BT114404	NA	NA	NA	Transcribed locus	NA	9	8	10	9	9	9	8	10	8	10	2	8
GQ03514_B06	BT114407	NA	NA	Transcribed locus	Clone WS02721_K13 unknown mRNA	NA	9	8	8	9	9	8	9	7	7	9	2	8
GQ03514_F22	BT114427	NA	NA	NA	Transcribed locus	NA	9	10	10	10	10	10	8	8	8	10	2	8
GQ03517_E12	BT114575	glycine decarboxylase P-protein 2	Glycine cleavage system P-protein ; Beta-eliminating lyase	Transcribed locus, weakly similar to XP_965069.2 glycine dehydrogenase [Neurospora crassa OR74A]	Clone WS02728_M22 unknown mRNA	similar to AT4G33010.1: glycine decarboxylase P-protein 1	8	10	10	10	10	8	10	8	8	10	2	8
GQ03517_H13	BT114583	NADH dehydrogenase subunit 4	NA	NA	Clone WS0281_A17 unknown mRNA	similar to ATMG00580.1: NADH dehydrogenase subunit 4	10	10	10	10	10	8	9	10	8	10	2	8
GQ03519_L06	BT114709	SPFH/Band 7/PHB domain-containing membrane-associated protein family	SPFH domain / Band 7 family	Transcribed locus, moderately similar to NP_201080.1 band 7 family protein [Arabidopsis thaliana]	Clone WS02764_M06 unknown mRNA	similar to AT5G62740.1: SPFH/Band 7/PHB domain-containing membrane-associated protein family	9	10	10	10	10	10	9	8	8	10	2	8
GQ03605_M12	BT114944	BTB-POZ and MATH domain 2	BTB/POZ domain ; MATH domain	Transcribed locus, moderately similar to NP_566275.1 BPM2 (BTB-POZ AND MATH DOMAIN 2); protein binding [Arabidopsis thaliana]	Transcribed locus, weakly similar to NP_566275.1 BPM2 (BTB-POZ AND MATH DOMAIN 2); protein binding [Arabidopsis thaliana]	similar to AT3G06190.1: BTB-POZ and MATH domain 2	8	7	8	7	8	8	9	8	7	9	2	8
GQ03606_D22	BT114969	NA	NA	Transcribed locus, weakly similar to XP_002284215.1 PREDICTED: hypothetical protein [Vitis vinifera]	NA	NA	9	8	7	7	8	8	9	8	7	9	2	8
GQ03607_D18	BT115011	gamma carbonic anhydrase 2	Bacterial transferase hexapeptide (six repeats)	Transcribed locus, moderately similar to NP_175159.1 GAMMA CA2 (GAMMA CARBONIC ANHYDRASE 2); carbonate dehydratase [Arabidopsis thaliana]	Clone WS02734_N08 unknown mRNA	similar to AT1G19580.1: gamma carbonic anhydrase 1	10	10	10	10	10	10	9	8	8	10	2	8
GQ03607_H13	BT115021	chaperonin 20	Chaperonin 10 Kd subunit	Transcribed locus, moderately similar to NP_197572.1 CPN20 (CHAPERONIN 20); calmodulin binding [Arabidopsis thaliana]	Clone WS0271_M16 unknown mRNA	similar to AT5G20720.1: chaperonin 20	10	9	9	8	10	9	10	10	8	10	2	8
GQ03608_C02	BT115056	Histone superfamily protein	Core histone H2A/H2B/H3/H4 ; Histone-like transcription factor (CBF/NF-Y) and archaeal histone	Transcribed locus, moderately similar to NP_001044754.1 Os01g0839500 [Oryza sativa Japonica Group]	Clone WS02775_N09 unknown mRNA	similar to AT2G28720.1: Histone superfamily protein	10	9	8	9	9	10	10	9	8	10	2	8
GQ03608_F12	BT115064	floral homeotic protein (HUA1)	Zinc finger C-x8-C-x5-C-x3-H type (and similar)	Transcribed locus, weakly similar to NP_187874.2 HUA1 (ENHANCER OF AG-4 1); RNA binding [Arabidopsis thaliana]	Transcribed locus	similar to AT3G12680.1: floral homeotic protein (HUA1)	10	8	9	8	9	9	10	9	8	10	2	8
GQ03608_O04	BT115084	putative mitochondrial RNA helicase 2	Helicase conserved C-terminal domain	Transcribed locus, weakly similar to NP_001067252.1 Os12g0611200 [Oryza sativa (japonica cultivar-group)]	Transcribed locus, weakly similar to NP_031868.1 DEAH (Asp-Glu-Ala-His) box polypeptide 9 [Mus musculus]	similar to AT3G22330.1: putative mitochondrial RNA helicase 2	10	10	10	9	10	9	10	8	8	10	2	8
GQ03609_M01	BT115123	RING/U-box superfamily protein	Zinc finger, C3HC4 type (RING finger)	Transcribed locus, moderately similar to XP_002302470.1 predicted protein [Populus trichocarpa]	Clone WS02769_P12 unknown mRNA	similar to AT1G19310.1: RING/U-box superfamily protein	9	9	10	10	10	9	9	8	8	10	2	8
GQ03609_P24	BT115138	ZIP metal ion transporter family	ZIP Zinc transporter	Transcribed locus, moderately similar to NP_001130865.1 hypothetical protein LOC100191969 [Zea mays]	Transcribed locus, weakly similar to NP_001055173.1 Os05g0316100 [Oryza sativa Japonica Group]	similar to AT3G08650.2: ZIP metal ion transporter family	8	7	7	9	8	9	7	7	7	9	2	8
GQ03611_L24	BT115221	plastid developmental protein DAG, putative	NA	Transcribed locus, strongly similar to NP_001152375.1 DAG protein [Zea mays]	Clone WS04719_F05 unknown mRNA	similar to AT3G06790.2: plastid developmental protein DAG, putative	8	7	8	8	8	9	8	7	7	9	2	8
GQ03612_C08	BT115235	Ribosomal protein S21e	Ribosomal protein S21e	Transcribed locus, strongly similar to NP_198122.4 structural constituent of ribosome [Arabidopsis thaliana]	Clone WS02771_B20 unknown mRNA	similar to AT5G27700.1: Ribosomal protein S21e	9	9	9	8	9	10	10	10	8	10	2	8
GQ03612_P08	BT115267	PTEN 2	C2 domain of PTEN tumour-suppressor protein	Transcribed locus, moderately similar to XP_002285306.1 PREDICTED: hypothetical protein [Vitis vinifera]	Transcribed locus, weakly similar to NP_198756.2 PTEN1; phosphatase [Arabidopsis thaliana]	similar to AT3G19420.1: PTEN 2	9	8	10	9	9	10	10	8	8	10	2	8
GQ03613_C24	BT115275	RING-box 1	RING-H2 zinc finger ; Anaphase-promoting complex subunit 11 RING-H2 finger	Transcribed locus, strongly similar to XP_693916.3 PREDICTED: ring-box 1 [Danio rerio]	Clone WS02761_L15 unknown mRNA	similar to AT5G20570.1: RING-box 1	9	9	9	10	10	10	10	8	8	10	2	8
GQ03613_F03	BT115278	GRIM-19 protein	GRIM-19 protein	Transcribed locus, moderately similar to XP_002265849.1 PREDICTED: hypothetical protein [Vitis vinifera]	Transcribed locus, moderately similar to XP_002265849.1 PREDICTED: hypothetical protein [Vitis vinifera]	similar to AT1G04630.1: GRIM-19 protein	9	8	9	8	8	9	10	10	8	10	2	8
GQ03615_G04	BT115387	unknown protein; FUNCTIONS IN: molecular_function unknown; INVOLVED IN: biological_process unknown; LOCATED IN: mitochondrion, membrane; EXPRESSED IN: 25 plant structures; EXPRESSED DURING: 16 growth stages; Has 42 Blast hits to 42 proteins in 11 species: Archae - 0; Bacteria - 0; Metazoa - 0; Fungi - 0; Plants - 42; Viruses - 0; Other Eukaryotes - 0 (source: NCBI BLink).	NA	Transcribed locus	Clone WS02719_L01 unknown mRNA	similar to AT2G46540.1:	10	8	9	8	8	10	10	9	8	10	2	8
GQ03615_K07	BT115396	Ribosomal protein L36e family protein	Ribosomal protein L36e	Transcribed locus, strongly similar to XP_002305746.1 predicted protein [Populus trichocarpa]	Clone WS02734_P08 unknown mRNA	similar to AT3G53740.2: Ribosomal protein L36e family protein	9	8	8	8	9	9	9	10	8	10	2	8
GQ03615_K21	BT115398	FMN-linked oxidoreductases superfamily protein	NA	Transcribed locus, moderately similar to NP_195600.1 dihydrouridine synthase family protein [Arabidopsis thaliana]	Transcribed locus, moderately similar to NP_195600.1 dihydrouridine synthase family protein [Arabidopsis thaliana]	similar to AT4G38890.1: FMN-linked oxidoreductases superfamily protein	10	9	8	9	9	10	10	8	8	10	2	8
GQ03616_M19	BT115444	Histone superfamily protein	Core histone H2A/H2B/H3/H4	Transcribed locus, strongly similar to NP_724345.1 histone H3 [Drosophila melanogaster]	Clone WS0476_A21 unknown mRNA	similar to AT4G40030.2: Histone superfamily protein	10	10	10	10	10	8	10	10	8	10	2	8
GQ03619_A04	BT115499	CLPC homologue 1	AAA domain (Cdc48 subfamily) ; C-terminal, D2-small domain, of ClpB protein ; AAA domain (dynein-related subfamily) ; UvrB/uvrC motif ; ATPase family associated with various cellular activities (AAA) ; Sigma-54 interaction domain	Transcribed locus, strongly similar to NP_568746.1 CLPC1; ATP binding / ATP-dependent peptidase/ ATPase [Arabidopsis thaliana]	Clone WS0477_H04 unknown mRNA	similar to AT5G50920.1: CLPC homologue 1	9	7	8	8	7	9	9	7	7	9	2	8
GQ03619_C16	BT115503	NA	NA	Transcribed locus	Clone WS04719_K07 unknown mRNA	NA	9	8	8	7	9	7	9	7	7	9	2	8
GQ03619_P22	BT115525	Protein of unknown function (DUF1682)	Protein of unknown function (DUF1682)	Transcribed locus, moderately similar to XP_002328704.1 predicted protein [Populus trichocarpa]	Clone WS0278_O02 unknown mRNA	similar to AT4G24330.1: Protein of unknown function (DUF1682)	8	7	9	8	7	7	9	8	7	9	2	8
GQ03701_B22	BT115534	Nitrilase/cyanide hydratase and apolipoprotein N-acyltransferase family protein	Carbon-nitrogen hydrolase	Transcribed locus, moderately similar to NP_196765.2 carbon-nitrogen hydrolase family protein [Arabidopsis thaliana]	Clone WS02720_N04 unknown mRNA	similar to AT5G12040.1: Nitrilase/cyanide hydratase and apolipoprotein N-acyltransferase family protein	9	10	9	9	10	8	9	9	8	10	2	8
GQ03701_O18	BT115582	methyl-CPG-binding domain 10	Methyl-CpG binding domain	Transcribed locus	Clone WS02766_O20 unknown mRNA	similar to AT1G15340.1: methyl-CPG-binding domain 10	8	9	8	9	9	7	8	7	7	9	2	8
GQ03702_E19	BT115596	Mitochondrial substrate carrier family protein	Mitochondrial carrier protein	Transcribed locus, moderately similar to XP_002276676.1 PREDICTED: similar to mitochondrial substrate carrier family protein isoform 1 [Vitis vinifera]	Clone WS0463_A11 unknown mRNA	similar to AT1G72820.1: Mitochondrial substrate carrier family protein	8	9	10	10	9	8	10	8	8	10	2	8
GQ03703_A02	BT115621	tRNA/rRNA methyltransferase (SpoU) family protein	SpoU rRNA Methylase family ; RNA 2'-O ribose methyltransferase substrate binding	NA	NA	similar to AT2G19870.1: tRNA/rRNA methyltransferase (SpoU) family protein	5	5	4	3	4	4	5	5	3	5	2	8
GQ03704_C02	BT115669	tobamovirus multiplication 2A	Tetraspanin family	Transcribed locus, weakly similar to XP_002326503.1 predicted protein [Populus trichocarpa]	Clone WS0298_H23 unknown mRNA	similar to AT1G32400.1: tobamovirus multiplication 2A	9	8	7	8	9	8	9	7	7	9	2	8
GQ03704_F20	BT115691	RNA helicase family protein	Helicase associated domain (HA2) ; Oligonucleotide/oligosaccharide-binding (OB)-fold ; Helicase conserved C-terminal domain ; DEAD/DEAH box helicase	Transcribed locus, moderately similar to XP_002278247.1 PREDICTED: hypothetical protein [Vitis vinifera]	Transcribed locus, moderately similar to NP_191790.1 RNA helicase, putative [Arabidopsis thaliana]	similar to AT3G62310.1: RNA helicase family protein	10	8	8	8	9	9	10	8	8	10	2	8
GQ03705_A09	BT115722	Cyclophilin-like peptidyl-prolyl cis-trans isomerase family protein	Cyclophilin type peptidyl-prolyl cis-trans isomerase/CLD	Transcribed locus, moderately similar to XP_002305507.1 predicted protein [Populus trichocarpa]	Clone WS02733_B19 unknown mRNA	similar to AT4G34960.1: Cyclophilin-like peptidyl-prolyl cis-trans isomerase family protein	2	3	2	2	3	4	4	4	2	4	2	8
GQ03706_F07	BT115795	NA	NA	Transcribed locus, weakly similar to NP_197460.1 unknown protein [Arabidopsis thaliana]	Transcribed locus	NA	10	10	10	10	10	10	8	9	8	10	2	8
GQ03706_G10	BT115797	alpha/beta-Hydrolases superfamily protein	Eukaryotic protein of unknown function (DUF829)	Transcribed locus, weakly similar to XP_002276066.1 PREDICTED: hypothetical protein [Vitis vinifera]	Clone WS04718_F03 unknown mRNA	similar to AT3G19970.1: alpha/beta-Hydrolases superfamily protein	2	2	3	3	1	1	3	3	1	3	2	8
GQ03707_E01		NA	NA	Transcribed locus	Clone WS0289_K22 unknown mRNA	NA	10	10	8	10	10	10	8	10	8	10	2	8
GQ03707_H11	BT115852	NA	NA	NA	Transcribed locus	NA	10	8	10	8	8	8	10	10	8	10	2	8
GQ03708_L16	BT115913	regulatory particle triple-A 1A	ATPase family associated with various cellular activities (AAA)	Transcribed locus, strongly similar to XP_001692816.1 26S proteasome regulatory subunit [Chlamydomonas reinhardtii]	Clone WS02926_B19 unknown mRNA	similar to AT1G53750.1: regulatory particle triple-A 1A	10	9	9	9	9	10	9	8	8	10	2	8
GQ03710_B13	BT115995	unknown protein; INVOLVED IN: biological_process unknown; EXPRESSED IN: 24 plant structures; EXPRESSED DURING: 13 growth stages; CONTAINS InterPro DOMAIN/s: Protein of unknown function DUF2042 (InterPro:IPR018611).	NA	Transcribed locus, weakly similar to XP_002284524.1 PREDICTED: hypothetical protein [Vitis vinifera]	NA	similar to AT3G46220.1:	7	6	7	6	6	6	6	5	5	7	2	8
GQ03710_H14	BT116016	translocase of the inner mitochondrial membrane 13	Tim10/DDP family zinc finger	Transcribed locus, moderately similar to XP_002300520.1 predicted protein [Populus trichocarpa]	Clone WS0294_J11 unknown mRNA	similar to AT1G61570.1: translocase of the inner mitochondrial membrane 13	10	8	9	8	8	10	10	10	8	10	2	8
GQ03710_O04	BT116039	proteasome alpha subunit D2	Proteasome subunit ; Proteasome subunit A N-terminal signature	Transcribed locus, strongly similar to NP_201415.1 PAD2 (PROTEASOME ALPHA SUBUNIT D 2); endopeptidase/ peptidase/ threonine-type endopeptidase [Arabidopsis thaliana]	Clone WS0443_H19 unknown mRNA	similar to AT5G66140.1: proteasome alpha subunit D2	9	9	9	9	9	8	9	10	8	10	2	8
GQ03711_D23	BT116059	regulatory particle triple-A ATPase 6A	ATPase family associated with various cellular activities (AAA) ; AAA domain (Cdc48 subfamily) ; AAA domain (dynein-related subfamily) ; Holliday junction DNA helicase ruvB N-terminus	26S proteasome regulatory subunit 8	Clone WS02810_J22 unknown mRNA	similar to AT5G19990.1: regulatory particle triple-A ATPase 6A	9	8	9	8	8	8	9	10	8	10	2	8
GQ03711_H16	BT116074	TGF-beta receptor interacting protein 1	WD domain, G-beta repeat	Transcribed locus, moderately similar to NP_001061508.1 Os08g0308100 [Oryza sativa Japonica Group]	Clone WS02913_K10 unknown mRNA	similar to AT2G46290.1: Transducin/WD40 repeat-like superfamily protein	10	10	10	10	10	8	10	10	8	10	2	8
GQ03711_J18	BT116083	citrate synthase 3	Citrate synthase	Transcribed locus, moderately similar to NP_181807.1 CSY3 (citrate synthase 3); citrate (SI)-synthase [Arabidopsis thaliana]	Clone WS04712_G15 unknown mRNA	similar to AT3G58750.1: citrate synthase 2	9	9	10	10	10	8	10	10	8	10	2	8
GQ03711_K15	BT116088	shikimate kinase 1	Shikimate kinase	Transcribed locus, weakly similar to NP_001057199.1 Os06g0225800 [Oryza sativa (japonica cultivar-group)]	Clone WS0272_D21 unknown mRNA	similar to AT2G21940.4: shikimate kinase 1	10	9	10	10	8	10	10	10	8	10	2	8
GQ03712_O20	BT116165	P-loop containing nucleoside triphosphate hydrolases superfamily protein	ATPase family associated with various cellular activities (AAA) ; AAA domain (dynein-related subfamily) ; Holliday junction DNA helicase ruvB N-terminus	Transcribed locus, moderately similar to NP_001150200.1 ATPase family AAA domain-containing protein 1 [Zea mays]	Clone WS0475_G15 unknown mRNA	similar to AT4G27680.1: P-loop containing nucleoside triphosphate hydrolases superfamily protein	8	7	8	7	8	9	9	8	7	9	2	8
GQ03714_J07	BT116247	Tetratricopeptide repeat (TPR)-like superfamily protein	PPR repeat ; PPR repeat	Transcribed locus, weakly similar to NP_001154694.1 nucleobase:cation symporter [Arabidopsis thaliana]	Clone WS0274_F02 unknown mRNA	similar to AT4G38150.1: Pentatricopeptide repeat (PPR) superfamily protein	10	10	9	10	10	9	10	8	8	10	2	8
GQ03714_L04	BT116254	Leucine-rich repeat (LRR) family protein	Leucine Rich repeats (2 copies) ; Leucine Rich Repeat	Transcribed locus, weakly similar to NP_564517.1 unknown protein [Arabidopsis thaliana]	Clone WS0272_K04 unknown mRNA	similar to AT3G50690.1: Leucine-rich repeat (LRR) family protein	9	7	8	7	8	9	8	7	7	9	2	8
GQ03715_M13	BT116305	40s ribosomal protein SA	Ribosomal protein S2	Transcribed locus, strongly similar to NP_001060277.1 Os07g0616600 [Oryza sativa Japonica Group]	Clone WS0476_O12 unknown mRNA	similar to AT1G72370.1: 40s ribosomal protein SA	10	9	9	8	10	8	10	10	8	10	2	8
GQ03715_O08	BT116312	Thioesterase superfamily protein	FabA-like domain	Transcribed locus, strongly similar to XP_002304073.1 predicted protein [Populus trichocarpa]	Clone WS02910_D16 unknown mRNA	similar to AT5G10160.1: Thioesterase superfamily protein	8	9	9	9	9	7	7	7	7	9	2	8
GQ03716_K13	BT116334	aconitase 3	Aconitase C-terminal domain ; Aconitase family (aconitate hydratase)	Transcribed locus, moderately similar to NP_001119125.1 aconitate hydratase, cytoplasmic / citrate hydro-lyase / aconitase (ACO) [Arabidopsis thaliana]	Clone WS02716_G16 unknown mRNA	similar to AT4G35830.1: aconitase 1	9	8	9	9	9	8	10	9	8	10	2	8
GQ03716_O16	BT116344	NA	NA	Transcribed locus, weakly similar to XP_001349182.1 Zinc finger, C3HC4 type, putative [Plasmodium falciparum 3D7]	Clone WS0282_H01 unknown mRNA	NA	10	10	9	10	10	10	10	8	8	10	2	8
GQ03718_A07	BT116397	spermidine synthase 2	Spermine/spermidine synthase	Transcribed locus, moderately similar to NP_001059438.1 Os07g0408700 [Oryza sativa Japonica Group]	Clone WS0272_M07 unknown mRNA	similar to AT1G70310.1: spermidine synthase 2	10	10	8	8	10	10	10	8	8	10	2	8
GQ03718_I11	BT116427	alpha/beta-Hydrolases superfamily protein	Alpha/beta hydrolase family ; Alpha/beta hydrolase family ; Putative lysophospholipase	Transcribed locus, weakly similar to NP_564672.2 AXR4 (AUXIN RESISTANT 4) [Arabidopsis thaliana]	Transcribed locus, weakly similar to XP_002319010.1 predicted protein [Populus trichocarpa]	similar to AT1G54990.1: alpha/beta-Hydrolases superfamily protein	10	8	10	10	10	10	10	8	8	10	2	8
GQ03719_B22	BT116463	NAP1-related protein 2	Nucleosome assembly protein (NAP)	Transcribed locus, weakly similar to XP_001752143.1 nucleosome assembly protein family [Physcomitrella patens subsp. patens]	Clone WS02914_D08 unknown mRNA	similar to AT1G18800.1: NAP1-related protein 2	10	9	9	8	9	9	10	10	8	10	2	8
GQ03801_D06	BT116520	Octicosapeptide/Phox/Bem1p family protein	PB1 domain	Transcribed locus, weakly similar to XP_001764223.1 predicted protein [Physcomitrella patens subsp. patens]	Transcribed locus	similar to AT4G05150.1: Octicosapeptide/Phox/Bem1p family protein	9	8	10	10	10	9	10	8	8	10	2	8
GQ03802_H23	BT116582	auxin response factor 2	AUX/IAA family ; Auxin response factor	Transcribed locus, weakly similar to NP_001142397.1 hypothetical protein LOC100274571 [Zea mays]	Transcribed locus, weakly similar to XP_002964037.1 hypothetical protein SELMODRAFT_28604 [Selaginella moellendorffii]	similar to AT5G62000.1: auxin response factor 2	7	7	8	7	7	7	8	9	7	9	2	8
GQ03803_E11	BT116613	ubiquitin 4	Ubiquitin family ; Ubiquitin-2 like Rad60 SUMO-like	Transcribed locus, strongly similar to NP_035794.1 ubiquitin [Mus musculus]	Clone WS02916_P08 unknown mRNA	similar to AT4G05320.2: polyubiquitin 10	10	9	9	10	10	10	9	8	8	10	2	8
GQ03803_K08	BT116634	shaggy-like kinase 13	Protein kinase domain ; Protein tyrosine kinase	Transcribed locus, strongly similar to XP_002276754.1 PREDICTED: hypothetical protein [Vitis vinifera]	Clone WS02719_O14 unknown mRNA	similar to AT5G26751.1: shaggy-related kinase 11	10	9	8	9	10	10	10	8	8	10	2	8
GQ03805_G21	BT116720	ribophorin II (RPN2) family protein	Oligosaccharyltransferase subunit Ribophorin II	Transcribed locus, weakly similar to XP_002300771.1 predicted protein [Populus trichocarpa]	Clone WS04710_K22 unknown mRNA	similar to AT4G21150.1: ribophorin II (RPN2) family protein	10	8	8	9	9	10	10	8	8	10	2	8
GQ03806_G12	BT116771	EXORDIUM like 3	Phosphate-induced protein 1 conserved region	Transcribed locus, moderately similar to NP_199968.1 EXL3 (EXORDIUM LIKE 3) [Arabidopsis thaliana]	Clone WS0293_M15 unknown mRNA	similar to AT5G51550.1: EXORDIUM like 3	10	8	10	10	10	10	9	8	8	10	2	8
GQ03806_H09	BT116774	long chain acyl-CoA synthetase 9	AMP-binding enzyme	Transcribed locus, moderately similar to NP_177882.1 LACS9 (LONG CHAIN ACYL-COA SYNTHETASE 9); long-chain-fatty-acid-CoA ligase [Arabidopsis thaliana]	Clone WS0471_B17 unknown mRNA	similar to AT1G77590.1: long chain acyl-CoA synthetase 9	9	9	10	9	9	8	9	9	8	10	2	8
GQ03806_I13	BT116776	aldehyde dehydrogenase 3H1	Aldehyde dehydrogenase family	Transcribed locus, weakly similar to NP_001077676.1 ALDH3H1 (ALDEHYDE DEHYDROGENASE 3H1); 3-chloroallyl aldehyde dehydrogenase/ aldehyde dehydrogenase (NAD) [Arabidopsis thaliana]	Clone WS02760_M06 unknown mRNA	similar to AT1G44170.1: aldehyde dehydrogenase 3H1	9	9	10	10	10	10	10	8	8	10	2	8
GQ03806_K06	BT116783	histone H1-3	linker histone H1 and H5 family	Transcribed locus, weakly similar to XP_002466284.1 hypothetical protein SORBIDRAFT_01g005010 [Sorghum bicolor]	Clone WS02759_E13 unknown mRNA	similar to AT2G18050.1: histone H1-3	10	10	10	10	10	10	10	8	8	10	2	8
GQ03806_O09	BT116792	unknown protein; FUNCTIONS IN: molecular_function unknown; INVOLVED IN: biological_process unknown; LOCATED IN: chloroplast; EXPRESSED IN: 22 plant structures; EXPRESSED DURING: 13 growth stages; BEST Arabidopsis thaliana protein match is: unknown protein (TAIR:AT1G13390.2); Has 125 Blast hits to 125 proteins in 18 species: Archae - 0; Bacteria - 0; Metazoa - 0; Fungi - 0; Plants - 125; Viruses -…	NA	Transcribed locus, weakly similar to XP_001757598.1 predicted protein [Physcomitrella patens subsp. patens]	Clone WS0273_F12 unknown mRNA	similar to AT1G68490.1:	8	10	10	10	10	10	10	8	8	10	2	8
GQ03808_F07	BT116867	Histone superfamily protein	Core histone H2A/H2B/H3/H4	Transcribed locus, strongly similar to NP_724345.1 histone H3 [Drosophila melanogaster]	Clone WS02930_C03 unknown mRNA	similar to AT4G40030.2: Histone superfamily protein	10	8	8	10	10	10	10	8	8	10	2	8
GQ03808_M23	BT116893	peroxisomal 3-ketoacyl-CoA thiolase 3	Thiolase, N-terminal domain ; Thiolase, C-terminal domain	Transcribed locus, moderately similar to NP_180873.1 PKT3 (PEROXISOMAL 3-KETOACYL-COA THIOLASE 3); acetyl-CoA C-acyltransferase [Arabidopsis thaliana]	Clone WS02729_F15 unknown mRNA	similar to AT2G33150.1: peroxisomal 3-ketoacyl-CoA thiolase 3	8	8	8	10	10	10	10	10	8	10	2	8
GQ03810_G01	BT116966	Ran BP2/NZF zinc finger-like superfamily protein	Zn-finger in Ran binding protein and others	Transcribed locus, weakly similar to XP_001771918.1 predicted protein [Physcomitrella patens subsp. patens]	Clone WS02914_H19 unknown mRNA	similar to AT1G67325.1: Ran BP2/NZF zinc finger-like superfamily protein	10	10	10	10	10	8	10	10	8	10	2	8
GQ03811_B06	BT117011	cold-regulated 413-plasma membrane 2	Cold acclimation protein WCOR413	Transcribed locus, weakly similar to NP_190652.1 COR413-PM2 (COLD-REGULATED 413-PLASMA MEMBRANE 2) [Arabidopsis thaliana]	Clone WS02758_P15 unknown mRNA	similar to AT3G50830.1: cold-regulated 413-plasma membrane 2	8	8	8	8	10	10	10	9	8	10	2	8
GQ03811_F01	BT117026	eukaryotic translation initiation factor 3E	eIF3 subunit 6 N terminal domain	Transcribed locus, moderately similar to NP_567047.1 EIF3E (EUKARYOTIC TRANSLATION INITIATION FACTOR 3E); translation initiation factor [Arabidopsis thaliana]	Clone WS02824_F08 unknown mRNA	similar to AT3G57290.1: eukaryotic translation initiation factor 3E	10	8	8	8	9	9	10	9	8	10	2	8
GQ03812_D03	BT117069	exocyst subunit exo70 family protein F1	Exo70 exocyst complex subunit	Transcribed locus, weakly similar to NP_177391.1 ATEXO70D1 (exocyst subunit EXO70 family protein D1); protein binding [Arabidopsis thaliana]	Clone WS0272_P04 unknown mRNA	similar to AT5G50380.1: exocyst subunit exo70 family protein F1	8	7	9	8	7	9	8	8	7	9	2	8
GQ03812_N05	BT117100	acetyl Co-enzyme a carboxylase biotin carboxylase subunit	Carbamoyl-phosphate synthase L chain, ATP binding domain ; Carbamoyl-phosphate synthase L chain, N-terminal domain ; Biotin carboxylase C-terminal domain ; ATP-grasp domain ; D-ala D-ala ligase C-terminus	Transcribed locus, moderately similar to NP_198386.1 CAC2; acetyl-CoA carboxylase/ biotin carboxylase [Arabidopsis thaliana]	Clone WS02917_F03 unknown mRNA	similar to AT5G35360.1: acetyl Co-enzyme a carboxylase biotin carboxylase subunit	10	9	8	8	9	10	9	8	8	10	2	8
GQ03815_D09	BT117221	Eukaryotic translation initiation factor 3 subunit 7 (eIF-3)	Eukaryotic translation initiation factor 3 subunit 7 (eIF-3)	Transcribed locus, moderately similar to XP_002264089.1 PREDICTED: similar to eukaryotic translation initiation factor 3 (eIF-3), putative, partial [Vitis vinifera]	Clone WS02725_B08 unknown mRNA	similar to AT4G20980.1: Eukaryotic translation initiation factor 3 subunit 7 (eIF-3)	9	7	9	8	8	9	7	9	7	9	2	8
GQ03816_E01	BT117267	DNAse I-like superfamily protein	Endonuclease/Exonuclease/phosphatase family	NA	Clone WS0442_N18 unknown mRNA	similar to AT3G58580.1: DNAse I-like superfamily protein	9	9	10	10	9	9	9	8	8	10	2	8
GQ03902_G13	BT117531	Eukaryotic translation initiation factor eIF2A family protein	Eukaryotic translation initiation factor eIF2A	Transcribed locus, moderately similar to XP_002330655.1 predicted protein [Populus trichocarpa]	Clone WS02769_A13 unknown mRNA	similar to AT1G73180.1: Eukaryotic translation initiation factor eIF2A family protein	9	7	9	8	8	7	8	8	7	9	2	8
GQ03902_I13	BT117536	RNA-binding (RRM/RBD/RNP motifs) family protein	RNA recognition motif. (a.k.a. RRM, RBD, or RNP domain)	Transcribed locus, weakly similar to XP_001771943.1 predicted protein [Physcomitrella patens subsp. patens]	Clone WS02726_O07 unknown mRNA	similar to AT4G25500.1: arginine/serine-rich splicing factor 35	9	8	8	8	9	8	9	7	7	9	2	8
GQ03904_M05	BT117602	FRIGIDA-like protein	Frigida-like protein	Transcribed locus, weakly similar to XP_002457174.1 hypothetical protein SORBIDRAFT_03g002730 [Sorghum bicolor]	Clone WS02771_K07 unknown mRNA	similar to AT5G48385.1: FRIGIDA-like protein	9	9	7	9	9	8	7	7	7	9	2	8
GQ03906_A07	BT117639	manganese superoxide dismutase 1	Iron/manganese superoxide dismutases, C-terminal domain ; Iron/manganese superoxide dismutases, alpha-hairpin domain	Transcribed locus, moderately similar to NP_187703.1 MSD1 (MANGANESE SUPEROXIDE DISMUTASE 1); metal ion binding / superoxide dismutase [Arabidopsis thaliana]	Clone WS02757_J12 unknown mRNA	similar to AT3G10920.1: manganese superoxide dismutase 1	9	9	9	8	9	9	10	10	8	10	2	8
GQ03906_J20	BT117658	Protein of unknown function (DUF1664)	Protein of unknown function (DUF1664)	Transcribed locus, weakly similar to NP_001175901.1 Os09g0482740 [Oryza sativa Japonica Group]	Clone WS0291_O22 unknown mRNA	similar to AT1G27000.1: Protein of unknown function (DUF1664)	9	8	9	8	8	9	10	10	8	10	2	8
GQ03908_F13	BT117708	Thioredoxin superfamily protein	Thioredoxin	Transcribed locus, weakly similar to XP_001784529.1 predicted protein [Physcomitrella patens subsp. patens]	Clone WS0282_K07 unknown mRNA	similar to AT5G06430.1: Thioredoxin superfamily protein	7	7	6	6	6	8	8	7	6	8	2	8
GQ03909_J06	BT117739	SNARE associated Golgi protein family	NA	Transcribed locus, moderately similar to XP_002335632.1 predicted protein [Populus trichocarpa]	Clone WS0292_I21 unknown mRNA	similar to AT4G14950.1: SNARE associated Golgi protein family	8	8	9	9	9	8	9	7	7	9	2	8
GQ03909_P21	BT117748	unknown protein; BEST Arabidopsis thaliana protein match is: unknown protein (TAIR:AT3G14750.1); Has 5478 Blast hits to 4354 proteins in 533 species: Archae - 87; Bacteria - 653; Metazoa - 2554; Fungi - 380; Plants - 418; Viruses - 16; Other Eukaryotes - 1370 (source: NCBI BLink).	NA	Transcribed locus, weakly similar to XP_001783211.1 predicted protein [Physcomitrella patens subsp. patens]	Clone WS0279_D23 unknown mRNA	similar to AT1G67170.1:	9	9	9	8	9	7	9	9	7	9	2	8
GQ03913_P15	BT117838	GLNB1 homolog	Nitrogen regulatory protein P-II	Transcribed locus, moderately similar to NP_192099.1 GLB1 (GLNB1 HOMOLOG); acetylglutamate kinase regulator [Arabidopsis thaliana]	Clone WS02919_H13 unknown mRNA	similar to AT4G01900.1: GLNB1 homolog	10	10	9	10	10	9	10	8	8	10	2	8
GQ03914_K11	BT117855	NA	NA	NA	Transcribed locus	NA	9	10	10	10	10	10	8	9	8	10	2	8
GQ03917_I16	BT117929	C2H2 and C2HC zinc fingers superfamily protein	NA	Transcribed locus, weakly similar to XP_002331458.1 predicted protein [Populus trichocarpa]	Clone WS0463_G20 unknown mRNA	similar to AT1G34370.1: C2H2 and C2HC zinc fingers superfamily protein	6	8	6	8	7	6	8	6	6	8	2	8
GQ03918_F08	BT117951	TCP-1/cpn60 chaperonin family protein	TCP-1/cpn60 chaperonin family	Transcribed locus, moderately similar to NP_188447.1 chaperonin, putative [Arabidopsis thaliana]	Clone WS0462_E24 unknown mRNA	similar to AT3G18190.1: TCP-1/cpn60 chaperonin family protein	10	8	10	9	9	8	10	10	8	10	2	8
GQ04001_G02	BT118029	dicarboxylate transporter 1	Sodium:sulfate symporter transmembrane region	Transcribed locus, moderately similar to NP_568283.2 DiT1 (dicarboxylate transporter 1); oxoglutarate:malate antiporter [Arabidopsis thaliana]	Transcribed locus, strongly similar to XP_002313335.1 2-oxoglutarate/malate translocator [Populus trichocarpa]	similar to AT5G12860.1: dicarboxylate transporter 1	10	10	10	9	10	9	9	8	8	10	2	8
GQ04001_K23	BT118051	FRIGIDA-like protein	Frigida-like protein	Transcribed locus, weakly similar to XP_002457174.1 hypothetical protein SORBIDRAFT_03g002730 [Sorghum bicolor]	Clone WS02729_E04 unknown mRNA	similar to AT5G48385.1: FRIGIDA-like protein	10	9	8	9	10	9	10	8	8	10	2	8
GQ04002_C03	BT118081	uridine kinase/uracil phosphoribosyltransferase 1	Phosphoribulokinase / Uridine kinase family ; Phosphoribosyl transferase domain	Transcribed locus, moderately similar to NP_189355.1 uracil phosphoribosyltransferase, putative / UMP pyrophosphorylase, putative / UPRTase, putative [Arabidopsis thaliana]	Transcribed locus, moderately similar to NP_567747.4 ATP binding / kinase/ phosphotransferase, alcohol group as acceptor / uracil phosphoribosyltransferase [Arabidopsis thaliana]	similar to AT5G40870.1: uridine kinase/uracil phosphoribosyltransferase 1	8	7	9	9	8	9	9	7	7	9	2	8
GQ04003_I24	BT118203	Protein of unknown function (DUF3511)	Domain of unknown function (DUF3511)	Transcribed locus, weakly similar to XP_002277637.1 PREDICTED: hypothetical protein [Vitis vinifera]	Clone WS02714_F23 unknown mRNA	similar to AT5G11970.1: Protein of unknown function (DUF3511)	10	9	10	9	10	8	10	10	8	10	2	8
GQ04003_N04	BT118225	Mannose-P-dolichol utilization defect 1 protein	PQ loop repeat	Transcribed locus, moderately similar to XP_002284991.1 PREDICTED: hypothetical protein [Vitis vinifera]	Transcribed locus, weakly similar to XP_002284991.1 PREDICTED: hypothetical protein [Vitis vinifera]	similar to AT4G07390.1: Mannose-P-dolichol utilization defect 1 protein	7	8	9	8	9	9	8	7	7	9	2	8
GQ04004_E02	BT118256	CDP-diacylglycerol synthase 1	Cytidylyltransferase family	Transcribed locus, moderately similar to NP_001044302.1 Os01g0758400 [Oryza sativa Japonica Group]	Clone WS0471_B18 unknown mRNA	similar to AT4G22340.3: cytidinediphosphate diacylglycerol synthase 2	9	8	9	8	9	9	10	8	8	10	2	8
GQ04004_F06	BT118261	ATP-dependent caseinolytic (Clp) protease/crotonase family protein	Enoyl-CoA hydratase/isomerase family	Transcribed locus, weakly similar to NP_001057978.1 Os06g0594100 [Oryza sativa Japonica Group]	Clone WS02757_D08 unknown mRNA	similar to AT4G13360.1: ATP-dependent caseinolytic (Clp) protease/crotonase family protein	8	9	9	9	10	10	10	8	8	10	2	8
GQ04004_O15	BT118308	enhancer of rudimentary protein, putative	Enhancer of rudimentary	NA	Clone WS02713_C13 unknown mRNA	similar to AT5G10810.1: enhancer of rudimentary protein, putative	7	8	9	9	9	8	9	7	7	9	2	8
GQ04005_F22	BT118345	vesicle associated protein	MSP (Major sperm protein) domain	Transcribed locus, weakly similar to XP_001760812.1 predicted protein [Physcomitrella patens subsp. patens]	Clone WS0287_J18 unknown mRNA	similar to AT3G60600.1: vesicle associated protein	8	7	9	9	9	8	9	7	7	9	2	8
GQ04005_G06	BT118347	Cyclophilin-like peptidyl-prolyl cis-trans isomerase family protein	Cyclophilin type peptidyl-prolyl cis-trans isomerase/CLD	Transcribed locus, strongly similar to XP_002262773.1 PREDICTED: hypothetical protein [Vitis vinifera]	Clone WS02711_C19 unknown mRNA	similar to AT2G38730.1: Cyclophilin-like peptidyl-prolyl cis-trans isomerase family protein	8	8	8	7	8	7	9	7	7	9	2	8
GQ04006_A23	BT118405	tetraspanin8	Tetraspanin family	Transcribed locus, moderately similar to XP_002271684.1 PREDICTED: hypothetical protein [Vitis vinifera]	Clone WS0271_K20 unknown mRNA	similar to AT2G23810.1: tetraspanin8	10	9	9	10	10	8	9	9	8	10	2	8
GQ04006_K04	BT118459	RHOMBOID-like 1	Rhomboid family	Transcribed locus, moderately similar to XP_002313433.1 predicted protein [Populus trichocarpa]	Clone WS02734_L10 unknown mRNA	similar to AT2G29050.1: RHOMBOID-like 1	9	10	10	10	10	10	10	8	8	10	2	8
GQ04006_K23	BT118465	calcineurin B-like protein 2	NA	Transcribed locus, strongly similar to NP_194387.1 ATCBL3 (ARABIDOPSIS THALIANA CALCINEURIN B-LIKE 3); calcium ion binding [Arabidopsis thaliana]	Clone WS02715_K03 unknown mRNA	similar to AT5G55990.1: calcineurin B-like protein 2	9	9	10	10	10	10	10	8	8	10	2	8
GQ04006_P18	BT118500	serine/threonine protein kinase 2	Protein kinase domain ; Protein tyrosine kinase ; Protein kinase C terminal domain	Transcribed locus, moderately similar to NP_001060648.1 Os07g0680900 [Oryza sativa Japonica Group]	Transcribed locus	similar to AT3G08720.1: serine/threonine protein kinase 2	10	9	10	9	9	10	8	10	8	10	2	8
GQ04007_F04	BT118526	NA	NA	NA	Clone WS02752_K06 unknown mRNA	NA	9	9	10	10	10	9	9	8	8	10	2	8
GQ04008_I12	BT118648	NA	NA	Transcribed locus, weakly similar to NP_200484.1 peptidase M16 family protein / insulinase family protein [Arabidopsis thaliana]	Clone WS02924_A20 unknown mRNA	NA	8	9	9	9	9	10	9	8	8	10	2	8
GQ04009_A14	BT118681	Cellulose synthase family protein	Cellulose synthase	Cellulose synthase catalytic subunit (CesA3)	Clone WS02725_D18 unknown mRNA	similar to AT5G05170.1: Cellulose synthase family protein	10	9	9	10	10	10	8	9	8	10	2	8
GQ04009_G22	BT118709	Ribosomal protein S19 family protein	Ribosomal protein S19	Transcribed locus, strongly similar to NP_196513.1 40S ribosomal protein S15 (RPS15D) [Arabidopsis thaliana]	Clone WS0292_P13 unknown mRNA	similar to AT5G09500.1: Ribosomal protein S19 family protein	10	9	9	8	9	10	10	10	8	10	2	8
GQ04010_J07	BT118814	arginine/serine-rich zinc knuckle-containing protein 33	Zinc knuckle ; RNA recognition motif. (a.k.a. RRM, RBD, or RNP domain)	Transcribed locus, moderately similar to XP_002322837.1 predicted protein [Populus trichocarpa]	Clone WS02715_K23 unknown mRNA	similar to AT3G53500.2: RNA-binding (RRM/RBD/RNP motifs) family protein with retrovirus zinc finger-like domain	10	8	9	8	9	10	10	10	8	10	2	8
GQ04011_B13	BT118858	SPFH/Band 7/PHB domain-containing membrane-associated protein family	SPFH domain / Band 7 family	Transcribed locus, moderately similar to NP_001050383.1 Os03g0421400 [Oryza sativa Japonica Group]	Clone WS0471_H24 unknown mRNA	similar to AT2G03510.1: SPFH/Band 7/PHB domain-containing membrane-associated protein family	9	8	9	9	9	10	9	8	8	10	2	8
GQ04011_G16	BT118879	RNA-binding (RRM/RBD/RNP motifs) family protein	RNA recognition motif. (a.k.a. RRM, RBD, or RNP domain)	Transcribed locus, moderately similar to XP_001779544.1 predicted protein [Physcomitrella patens subsp. patens]	Clone WS04718_G19 unknown mRNA	similar to AT3G21215.1: RNA-binding (RRM/RBD/RNP motifs) family protein	9	7	8	8	9	7	9	9	7	9	2	8
GQ04011_M09	BT118911	CLIP-associated protein	NA	Transcribed locus, moderately similar to XP_002265367.1 PREDICTED: hypothetical protein [Vitis vinifera]	Clone WS04717_I18 unknown mRNA	similar to AT2G20190.1: CLIP-associated protein	9	8	10	10	9	10	9	8	8	10	2	8
GQ04012_P12	BT118982	Phosphoglycerate mutase family protein	Histidine phosphatase superfamily (branch 1)	Transcribed locus, weakly similar to NP_001078794.1 unknown protein [Arabidopsis thaliana]	Clone WS04716_M12 unknown mRNA	similar to AT5G64460.1: Phosphoglycerate mutase family protein	9	9	8	9	9	10	10	9	8	10	2	8
GQ04013_A14	BT118988	glucose-6-phosphate acetyltransferase 1	Acetyltransferase (GNAT) family	Transcribed locus, weakly similar to NP_197081.1 AtGNA1 (Arabidopsis thaliana glucose-6-phosphate acetyltransferase 1); N-acetyltransferase/ glucosamine 6-phosphate N-acetyltransferase	Transcribed locus, weakly similar to NP_197081.1 AtGNA1 (Arabidopsis thaliana glucose-6-phosphate acetyltransferase 1); N-acetyltransferase/ glucosamine 6-phosphate N-acetyltransferase	similar to AT5G15770.1: glucose-6-phosphate acetyltransferase 1	7	6	7	5	6	6	7	7	5	7	2	8
GQ04013_A20	BT118990	Ribosomal protein S5 domain 2-like superfamily protein	NA	Transcribed locus, strongly similar to XP_002281350.1 PREDICTED: hypothetical protein [Vitis vinifera]	Clone WS02717_E06 unknown mRNA	similar to AT5G18380.1: Ribosomal protein S5 domain 2-like superfamily protein	10	8	9	8	8	9	10	9	8	10	2	8
GQ04013_D16	BT119001	hypoxia-responsive family protein / zinc finger (C3HC4-type RING finger) family protein	NA	Transcribed locus, moderately similar to NP_190386.1 hypoxia-responsive family protein / zinc finger (C3HC4-type RING finger) family protein [Arabidopsis thaliana]	Clone WS02719_B20 unknown mRNA	similar to AT3G48030.1: hypoxia-responsive family protein / zinc finger (C3HC4-type RING finger) family protein	9	9	9	9	9	8	10	8	8	10	2	8
GQ04013_G04	BT119013	RNA-binding KH domain-containing protein	NA	Transcribed locus, weakly similar to NP_187474.2 KH domain-containing protein [Arabidopsis thaliana]	Clone WS02741_E12 unknown mRNA	similar to AT2G38610.1: RNA-binding KH domain-containing protein	9	9	9	9	9	10	10	8	8	10	2	8
GQ04013_H18	BT119019	unknown protein; Has 96 Blast hits to 96 proteins in 48 species: Archae - 0; Bacteria - 0; Metazoa - 0; Fungi - 47; Plants - 38; Viruses - 0; Other Eukaryotes - 11 (source: NCBI BLink).	NA	Transcribed locus, weakly similar to NP_565128.1 unknown protein [Arabidopsis thaliana]	Clone WS02733_O04 unknown mRNA	similar to AT1G76200.1:	9	8	9	7	8	9	9	9	7	9	2	8
GQ04013_M08	BT119046	Adenine nucleotide alpha hydrolases-like superfamily protein	Universal stress protein family	Transcribed locus, moderately similar to XP_002277051.1 PREDICTED: hypothetical protein [Vitis vinifera]	Clone WS02716_J09 unknown mRNA	similar to AT1G11360.1: Adenine nucleotide alpha hydrolases-like superfamily protein	10	8	9	8	9	9	9	10	8	10	2	8
GQ04101_E13	BT119085	protein arginine methyltransferase 4B	PRMT5 arginine-N-methyltransferase ; Methyltransferase domain ; Ribosomal protein L11 methyltransferase (PrmA)	Transcribed locus, moderately similar to XP_001759700.1 protein arginine N-methyltransferase [Physcomitrella patens subsp. patens]	Clone WS04716_K02 unknown mRNA	similar to AT5G49020.1: protein arginine methyltransferase 4A	9	7	8	7	8	8	9	7	7	9	2	8
GQ04101_J19	BT119119	nuclear factor Y, subunit B3	Histone-like transcription factor (CBF/NF-Y) and archaeal histone ; Core histone H2A/H2B/H3/H4	Transcribed locus, moderately similar to XP_001701668.1 CCAAT-binding transcription factor subunit A [Chlamydomonas reinhardtii]	Clone WS0284_M09 unknown mRNA	similar to AT4G14540.1: nuclear factor Y, subunit B3	10	8	8	9	8	9	10	10	8	10	2	8
GQ04101_K14	BT119123	ribosomal protein S6	Ribosomal protein S6e	Transcribed locus, strongly similar to NP_196598.1 EMB3010 (embryo defective 3010); structural constituent of ribosome [Arabidopsis thaliana]	Clone WS02747_A17 unknown mRNA	similar to AT5G10360.1: Ribosomal protein S6e	10	8	9	8	9	10	10	10	8	10	2	8
GQ04101_P14	BT119150	ADP glucose pyrophosphorylase 1	Nucleotidyl transferase	Transcribed locus, moderately similar to NP_199641.1 ADG1 (ADP GLUCOSE PYROPHOSPHORYLASE 1); glucose-1-phosphate adenylyltransferase [Arabidopsis thaliana]	Clone WS0276_N02 unknown mRNA	similar to AT5G48300.1: ADP glucose pyrophosphorylase 1	9	10	10	9	10	10	10	8	8	10	2	8
GQ04102_B11	BT119156	unknown protein; FUNCTIONS IN: molecular_function unknown; INVOLVED IN: biological_process unknown; LOCATED IN: integral to membrane; EXPRESSED IN: 24 plant structures; EXPRESSED DURING: 15 growth stages; CONTAINS InterPro DOMAIN/s: Protein of unknown function DUF846, eukaryotic (InterPro:IPR008564); Has 518 Blast hits to 518 proteins in 206 species: Archae - 0; Bacteria - 0; Metazoa - 193; Fungi…	Eukaryotic protein of unknown function (DUF846)	Transcribed locus, moderately similar to NP_563842.1 unknown protein [Arabidopsis thaliana]	Clone WS02771_M17 unknown mRNA	similar to AT1G09330.1:	9	8	10	9	8	10	9	10	8	10	2	8
GQ04103_B01	BT119241	calcineurin B-like protein 1	NA	Transcribed locus, moderately similar to XP_001757471.1 predicted protein [Physcomitrella patens subsp. patens]	Clone WS02721_J17 unknown mRNA	similar to AT5G24270.1: Calcium-binding EF-hand family protein	6	7	8	7	8	8	8	6	6	8	2	8
GQ04104_C20	BT119325	NA	NA	NA	Transcribed locus	NA	1	1	2	1	1	2	3	2	1	3	2	8
GQ04104_G17	BT119344	glyoxalase I homolog	Glyoxalase/Bleomycin resistance protein/Dioxygenase superfamily ; Glyoxalase-like domain	Transcribed locus, moderately similar to NP_172648.1 ATGLX1 (GLYOXALASE I HOMOLOG); lactoylglutathione lyase/ metal ion binding [Arabidopsis thaliana]	Clone WS02724_E04 unknown mRNA	similar to AT1G11840.6: glyoxalase I homolog	9	10	9	9	10	8	9	10	8	10	2	8
GQ04105_O06	BT119450	chloroplast sulfur E	BolA-like protein	Transcribed locus, weakly similar to NP_001049402.1 Os03g0219500 [Oryza sativa (japonica cultivar-group)]	Clone WS02918_L23 unknown mRNA	similar to AT1G55805.1: BolA-like family protein	5	7	7	6	7	7	7	5	5	7	2	8
GQ04105_P16	BT119459	5'-AMP-activated protein kinase-related	NA	NA	Clone WS0476_B23 unknown mRNA	similar to AT1G27070.1: 5\'-AMP-activated protein kinase-related	3	1	3	2	2	1	2	2	1	3	2	8
GQ04106_C15	BT119473	NA	NA	NA	Clone WS02713_B07 unknown mRNA	NA	10	8	9	8	9	9	10	10	8	10	2	8
GQ04106_N12	BT119537	zinc finger (C2H2 type) family protein	Zinc-finger double-stranded RNA-binding	Transcribed locus, moderately similar to XP_002326198.1 predicted protein [Populus trichocarpa]	Clone WS02719_F22 unknown mRNA	similar to AT2G36930.1: zinc finger (C2H2 type) family protein	10	8	9	9	10	8	10	8	8	10	2	8
GQ04107_H14	BT119582	ubiquitin-conjugating enzyme 16	Ubiquitin-conjugating enzyme	Transcribed locus, moderately similar to NP_565110.1 UBC16 (ubiquitin-conjugating enzyme 16); small conjugating protein ligase/ ubiquitin-protein ligase [Arabidopsis thaliana]	Clone WS0287_I01 unknown mRNA	similar to AT1G75440.1: ubiquitin-conjugating enzyme 16	10	10	9	9	10	10	10	8	8	10	2	8
GQ04107_K21	BT119603	membrane-anchored ubiquitin-fold protein 6 precursor	NA	Transcribed locus, moderately similar to NP_001048133.1 Os02g0750600 [Oryza sativa Japonica Group]	Clone WS0451_C15 unknown mRNA	similar to AT3G26980.1: membrane-anchored ubiquitin-fold protein 4 precursor	8	8	10	9	9	9	10	8	8	10	2	8
GQ04108_H03	BT119656	Phosphotyrosine protein phosphatases superfamily protein	Tyrosine phosphatase family	Transcribed locus, weakly similar to NP_001062640.1 Os09g0135700 [Oryza sativa Japonica Group]	Clone WS02770_G18 unknown mRNA	similar to AT4G03960.1: Phosphotyrosine protein phosphatases superfamily protein	9	9	9	8	8	10	9	8	8	10	2	8
GQ04108_H23	BT119665	BTB/POZ domain-containing protein	F5/8 type C domain	NA	Transcribed locus, moderately similar to XP_002307790.1 predicted protein [Populus trichocarpa]	similar to AT2G30600.1: BTB/POZ domain-containing protein	8	8	9	8	9	10	9	8	8	10	2	8
GQ04108_P16	BT119702	proteasome alpha subunit F1	Proteasome subunit ; Proteasome subunit A N-terminal signature	Transcribed locus, moderately similar to XP_002307665.1 predicted protein [Populus trichocarpa]	Clone WS02771_I15 unknown mRNA	similar to AT5G42790.1: proteasome alpha subunit F1	8	8	10	8	8	8	9	10	8	10	2	8
GQ04109_I11	BT119747	ribosomal protein L6 family protein	Ribosomal protein L6	Transcribed locus, moderately similar to XP_002267044.1 PREDICTED: hypothetical protein [Vitis vinifera]	Clone WS0474_J15 unknown mRNA	similar to AT2G18400.1: ribosomal protein L6 family protein	9	8	9	8	8	9	10	8	8	10	2	8
GQ04109_N06	BT119767	ubiquitin-associated (UBA)/TS-N domain-containing protein / octicosapeptide/Phox/Bemp1 (PB1) domain-containing protein	PB1 domain	Transcribed locus	Clone WS02718_O04 unknown mRNA	similar to AT4G24690.1: ubiquitin-associated (UBA)/TS-N domain-containing protein / octicosapeptide/Phox/Bemp1 (PB1) domain-containing protein	7	8	9	8	8	7	9	7	7	9	2	8
GQ04110_D09	BT119797	eukaryotic translation initiation factor 4E	Eukaryotic initiation factor 4E	Transcribed locus, moderately similar to NP_001045525.1 Os01g0970400 [Oryza sativa Japonica Group]	Clone WS0478_B10 unknown mRNA	similar to AT4G18040.1: eukaryotic translation initiation factor 4E	10	9	10	9	10	10	10	8	8	10	2	8
GQ04110_J17	BT119822	plastid transcriptionally active 4	PspA/IM30 family	Transcribed locus, moderately similar to XP_002276816.1 PREDICTED: hypothetical protein [Vitis vinifera]	Clone WS0292_L07 unknown mRNA	similar to AT1G65260.1: plastid transcriptionally active 4	8	10	9	9	9	9	10	8	8	10	2	8
GQ04111_K23	BT119882	RNI-like superfamily protein	NA	NA	Transcribed locus, weakly similar to XP_002270009.1 PREDICTED: hypothetical protein [Vitis vinifera]	similar to AT3G07550.1: RNI-like superfamily protein	4	4	6	5	6	5	6	4	4	6	2	8
GQ04112_G20	BT119921	mitochondrial acyl carrier protein 2	Phosphopantetheine attachment site	Transcribed locus, weakly similar to NP_001050125.1 Os03g0352800 [Oryza sativa Japonica Group]	Clone WS0291_O19 unknown mRNA	similar to AT1G65290.1: mitochondrial acyl carrier protein 2	10	8	9	8	9	10	10	10	8	10	2	8
GQ04113_G24	BT119971	gametophytic factor 2	NA	Transcribed locus, weakly similar to NP_568690.1 GFA2 (GAMETOPHYTIC FACTOR 2); heat shock protein binding / unfolded protein binding [Arabidopsis thaliana]	Clone WS02910_L15 unknown mRNA	similar to AT5G48030.1: gametophytic factor 2	9	9	9	9	9	8	10	9	8	10	2	8
GQ04113_L03	BT119986	Protein kinase superfamily protein	Protein kinase domain ; Protein tyrosine kinase	Transcribed locus, moderately similar to NP_567945.1 OST1 (OPEN STOMATA 1); calcium-dependent protein serine/threonine kinase/ kinase/ protein kinase [Arabidopsis thaliana]	Clone WS04719_I19 unknown mRNA	similar to AT4G33950.1: Protein kinase superfamily protein	8	9	9	8	9	8	10	8	8	10	2	8
WS0037_J24		NA	NA	NA	Transcribed locus	NA	10	10	10	10	10	9	8	9	8	10	2	8
WS0058_J02		NA	NA	NA	NA	NA	8	7	7	6	6	8	7	6	6	8	2	8
WS00712_F17		NA	NA	NA	Clone WS02813_L12 unknown mRNA	NA	10	10	10	10	10	10	9	8	8	10	2	8
WS00747_B03		NA	NA	NA	NA	NA	10	9	10	10	10	10	9	8	8	10	2	8
WS00822_K02		SecY protein transport family protein	SecY translocase	NA	Transcribed locus, moderately similar to NP_180972.1 protein transport protein sec61, putative [Arabidopsis thaliana]	similar to AT2G34250.1: SecY protein transport family protein	10	8	9	9	9	9	10	8	8	10	2	8
WS00827_C13		NA	NA	Transcribed locus, weakly similar to XP_002283582.1 PREDICTED: hypothetical protein [Vitis vinifera]	Transcribed locus, weakly similar to XP_001760685.1 predicted protein [Physcomitrella patens subsp. patens]	similar to AT3G18210.1: 2-oxoglutarate (2OG) and Fe(II)-dependent oxygenase superfamily protein	6	8	8	7	7	8	8	6	6	8	2	8
WS00829_C22		NA	NA	Transcribed locus, moderately similar to NP_850847.1 CHR17 (CHROMATIN REMODELING FACTOR17); ATP binding / DNA binding / DNA-dependent ATPase/ helicase/ hydrolase, acting on acid anhydrides, in phosphorus-containing anhydrides / nucleic acid binding / nucleosome binding [Arabidopsis thaliana]	Clone WS04718_L06 unknown mRNA	NA	10	8	9	9	9	9	10	8	8	10	2	8
WS0083_F09		NA	NA	NA	Transcribed locus	NA	10	10	10	10	10	10	10	8	8	10	2	8
WS00834_C11		NA	NA	NA	NA	NA	6	6	6	6	6	6	4	4	4	6	2	8
WS00839_I18		NA	NA	NA	Transcribed locus, weakly similar to NP_190206.2 aTNUDT9 (Arabidopsis thaliana Nudix hydrolase homolog 9); hydrolase	NA	6	4	6	5	6	5	6	4	4	6	2	8
WS02628_G05		NA	NA	NA	Transcribed locus	NA	1	3	2	1	3	3	3	2	1	3	2	8
WS02632_O24		NA	NA	NA	Transcribed locus	NA	10	10	10	10	10	10	8	9	8	10	2	8
WS0331_I01		LORELEI-LIKE-GPI ANCHORED PROTEIN 3	NA	Transcribed locus, weakly similar to NP_001047962.1 Os02g0721700 [Oryza sativa Japonica Group]	Clone WS0454_I15 unknown mRNA	similar to AT5G56170.1: LORELEI-LIKE-GPI-ANCHORED PROTEIN 1	9	8	8	8	8	9	10	9	8	10	2	8
WS03410_B11		NA	NA	Transcribed locus, moderately similar to XP_002306971.1 predicted protein [Populus trichocarpa]	Transcribed locus, moderately similar to NP_176549.3 unknown protein [Arabidopsis thaliana]	NA	2	3	3	1	1	2	2	3	1	3	2	8
WS03410_I22		NA	NA	NA	Transcribed locus	NA	10	10	10	10	10	10	9	8	8	10	2	8
GQ03803_G18	BT116619	glyceraldehyde-3-phosphate dehydrogenase of plastid 1	Glyceraldehyde 3-phosphate dehydrogenase, C-terminal domain ; Glyceraldehyde 3-phosphate dehydrogenase, NAD binding domain	Transcribed locus, moderately similar to NP_178071.1 GAPCP-1 (GLYCERALDEHYDE-3-PHOSPHATE DEHYDROGENASE OF PLASTID 1); NAD or NADH binding / binding / catalytic/ glyceraldehyde-3-phosphate dehydrogenase (phosphorylating)/ glyceraldehyde-3-phosphate dehydrogenase [Arabidopsis thaliana]	Clone WS02771_A19 unknown mRNA	similar to AT1G16300.1: glyceraldehyde-3-phosphate dehydrogenase of plastid 2	10	7	10	10	10	10	10	10	7	10	3	8
GQ0033_E20	BT100632	disease resistance protein (TIR-NBS-LRR class)	Leucine Rich Repeat	Transcribed locus, weakly similar to XP_002328456.1 predicted protein [Populus trichocarpa]	Clone WS02766_B12 unknown mRNA	similar to AT1G69550.1: disease resistance protein (TIR-NBS-LRR class)	10	7	10	10	9	9	10	10	7	10	3	8
GQ0065_A13	BT101032	NA	NA	Transcribed locus	NA	NA	7	6	9	9	8	9	8	8	6	9	3	8
GQ0181_G04	BT102349	Tetratricopeptide repeat (TPR)-like superfamily protein	Tetratricopeptide repeat ; Tetratricopeptide repeat	Transcribed locus, weakly similar to XP_002301124.1 predicted protein [Populus trichocarpa]	Clone WS02714_H24 unknown mRNA	similar to AT5G65520.1: Tetratricopeptide repeat (TPR)-like superfamily protein	5	6	8	7	8	8	8	7	5	8	3	8
GQ02803_J03	BT103879	RPM1 interacting protein 2	CUE domain	Transcribed locus, weakly similar to XP_002329924.1 predicted protein [Populus trichocarpa]	NA	similar to AT4G25230.1: RPM1 interacting protein 2	5	6	8	8	8	8	8	7	5	8	3	8
GQ02815_O18	BT104854	transcription regulators	CCR4-Not complex component, Not1	Transcribed locus, moderately similar to NP_001065354.1 Os10g0556600 [Oryza sativa (japonica cultivar-group)]	Transcribed locus, moderately similar to XP_001766567.1 predicted protein [Physcomitrella patens subsp. patens]	similar to AT1G02080.2: transcription regulators	7	5	8	8	7	7	7	7	5	8	3	8
GQ02817_D06	BT104973	casein kinase II, alpha chain 2	Protein kinase domain ; Protein tyrosine kinase	Transcribed locus, strongly similar to NP_001058752.1 Os07g0114400 [Oryza sativa Japonica Group]	Clone WS04715_I22 unknown mRNA	similar to AT5G67380.1: casein kinase alpha 1	10	7	10	9	9	10	9	9	7	10	3	8
GQ02819_I09	BT105188	NA	NA	Transcribed locus, moderately similar to XP_002467471.1 hypothetical protein SORBIDRAFT_01g028730 [Sorghum bicolor]	Clone WS0475_E06 unknown mRNA	NA	9	6	8	7	7	8	8	8	6	9	3	8
GQ02820_M22	BT105313	C2H2 and C2HC zinc fingers superfamily protein	U1 zinc finger	Transcribed locus, moderately similar to XP_002270246.1 PREDICTED: similar to putative C-type U1 snRNP [Vitis vinifera]	Clone WS0441_M08 unknown mRNA	similar to AT4G03120.1: C2H2 and C2HC zinc fingers superfamily protein	8	6	9	8	8	8	8	8	6	9	3	8
GQ02822_N20	BT105464	NA	WD domain, G-beta repeat	NA	NA	NA	3	3	6	5	5	6	5	5	3	6	3	8
GQ03002_H04	BT106472	TCP-1/cpn60 chaperonin family protein	TCP-1/cpn60 chaperonin family	Transcribed locus	Clone WS0443_G08 unknown mRNA	similar to AT5G26360.1: TCP-1/cpn60 chaperonin family protein	10	7	9	8	8	9	9	9	7	10	3	8
GQ03104_B04	BT107192	Quinone reductase family protein	NADPH-dependent FMN reductase ; Flavodoxin ; Flavodoxin-like fold	Transcribed locus, moderately similar to NP_195393.1 quinone reductase family protein [Arabidopsis thaliana]	Clone WS02762_H22 unknown mRNA	similar to AT4G36750.1: Quinone reductase family protein	7	8	10	10	9	10	9	10	7	10	3	8
GQ03105_C08	BT107261	rhamnose biosynthesis 1	RmlD substrate binding domain ; NAD dependent epimerase/dehydratase family ; Polysaccharide biosynthesis protein	Transcribed locus, moderately similar to NP_001173114.1 Os02g0678400 [Oryza sativa Japonica Group]	Clone WS0282_E22 unknown mRNA	similar to AT1G78570.1: rhamnose biosynthesis 1	10	7	9	9	9	8	9	9	7	10	3	8
GQ03111_D11	BT107666	Neutral/alkaline non-lysosomal ceramidase	Neutral/alkaline non-lysosomal ceramidase	Transcribed locus, moderately similar to NP_181337.2 ceramidase family protein [Arabidopsis thaliana]	Transcribed locus, weakly similar to XP_002314134.1 predicted protein [Populus trichocarpa]	similar to AT2G38010.1: Neutral/alkaline non-lysosomal ceramidase	7	9	10	10	9	9	10	9	7	10	3	8
GQ03114_D05	BT107902	LOCATED IN: endoplasmic reticulum, plasma membrane; EXPRESSED IN: 23 plant structures; EXPRESSED DURING: 14 growth stages; CONTAINS InterPro DOMAIN/s: Saposin B (InterPro:IPR008139); Has 137 Blast hits to 137 proteins in 50 species: Archae - 2; Bacteria - 0; Metazoa - 41; Fungi - 10; Plants - 36; Viruses - 0; Other Eukaryotes - 48 (source: NCBI BLink).	NA	Transcribed locus, weakly similar to XP_002282754.1 PREDICTED: hypothetical protein [Vitis vinifera]	Clone WS02745_G14 unknown mRNA	similar to AT4G29520.1:	7	4	6	5	5	5	6	5	4	7	3	8
GQ03114_N14	BT107944	Polyketide cyclase/dehydrase and lipid transport superfamily protein	NA	Transcribed locus	Clone WS02810_N20 unknown mRNA	similar to AT4G14500.1: Polyketide cyclase/dehydrase and lipid transport superfamily protein	8	7	9	9	9	9	10	9	7	10	3	8
GQ03119_D01	BT108266	NA	Dehydrin	Transcribed locus, weakly similar to XP_002285919.1 PREDICTED: hypothetical protein [Vitis vinifera]	Clone WS0467_O08 unknown mRNA	NA	10	7	10	9	9	10	10	9	7	10	3	8
GQ03202_I16	BT108921	phytochrome and flowering time regulatory protein (PFT1)	NA	Transcribed locus, weakly similar to XP_002311445.1 predicted protein [Populus trichocarpa]	Clone WS02764_I22 unknown mRNA	similar to AT1G25540.1: phytochrome and flowering time regulatory protein (PFT1)	4	4	7	6	6	7	6	6	4	7	3	8
GQ03204_O20	BT109121	SH3 domain-containing protein	NA	Transcribed locus, weakly similar to NP_567969.1 SH3 domain-containing protein 2 (SH3P2) [Arabidopsis thaliana]	Clone WS02915_P16 unknown mRNA	similar to AT4G34660.1: SH3 domain-containing protein	6	8	9	8	9	8	9	8	6	9	3	8
GQ03214_D14	BT109959	NA	NA	Transcribed locus, moderately similar to XP_002270773.1 PREDICTED: hypothetical protein, partial [Vitis vinifera]	Clone WS0454_K15 unknown mRNA	NA	9	6	9	8	8	9	8	8	6	9	3	8
GQ03219_A15	BT110273	Translation protein SH3-like family protein	NA	Transcribed locus, moderately similar to NP_001173260.1 Os03g0141000 [Oryza sativa Japonica Group]	Clone WS02818_C06 unknown mRNA	similar to AT1G09690.1: Translation protein SH3-like family protein	10	7	10	9	9	10	10	10	7	10	3	8
GQ03221_H09	BT110418	holocarboxylase synthase 1	Biotin/lipoate A/B protein ligase family	Transcribed locus, weakly similar to NP_174903.3 HCS2 (holocarboxylase synthetase 2); biotin-[acetyl-CoA-carboxylase] ligase/ catalytic [Arabidopsis thaliana]	Transcribed locus	similar to AT2G25710.1: holocarboxylase synthase 1	3	4	6	5	5	6	5	6	3	6	3	8
GQ03236_E19	BT111345	ER lumen protein retaining receptor family protein	ER lumen protein retaining receptor	Transcribed locus, moderately similar to NP_568047.1 ER lumen protein retaining receptor family protein [Arabidopsis thaliana]	Clone WS04716_A06 unknown mRNA	similar to AT2G21190.1: ER lumen protein retaining receptor family protein	8	6	8	8	8	9	8	9	6	9	3	8
GQ03319_K15	BT112697	protein phosphatase 2A-4	Calcineurin-like phosphoesterase	Transcribed locus, strongly similar to XP_002270378.1 PREDICTED: hypothetical protein [Vitis vinifera]	Clone WS0286_A23 unknown mRNA	similar to AT2G42500.1: protein phosphatase 2A-3	10	7	9	8	8	8	9	8	7	10	3	8
GQ03401_M14	BT113217	NA	NA	NA	Transcribed locus	NA	10	7	10	9	10	9	10	10	7	10	3	8
GQ03501_H11	BT113791	monodehydroascorbate reductase 1	Pyridine nucleotide-disulphide oxidoreductase ; Pyridine nucleotide-disulphide oxidoreductase	Transcribed locus, moderately similar to XP_002326252.1 predicted protein [Populus trichocarpa]	Clone WS02743_D21 unknown mRNA	similar to AT3G52880.1: monodehydroascorbate reductase 1	6	9	9	8	8	9	8	9	6	9	3	8
GQ03601_O17	BT114777	RING/U-box superfamily protein	Zinc finger, C3HC4 type (RING finger)	Transcribed locus	Transcribed locus	similar to AT2G04240.1: RING/U-box superfamily protein	7	9	10	10	10	9	9	10	7	10	3	8
GQ03608_E05	BT115062	mucin-related	NA	Transcribed locus, weakly similar to XP_002321957.1 predicted protein [Populus trichocarpa]	Transcribed locus, weakly similar to NP_178391.1 mucin-related [Arabidopsis thaliana]	similar to AT2G02880.1: mucin-related	1	4	3	3	4	3	3	4	1	4	3	8
GQ03612_M08	BT115257	CTC-interacting domain 12	RNA recognition motif. (a.k.a. RRM, RBD, or RNP domain)	Transcribed locus, moderately similar to XP_001775735.1 predicted protein [Physcomitrella patens subsp. patens]	Clone WS0286_A08 unknown mRNA	similar to AT1G32790.1: CTC-interacting domain 11	9	7	10	10	9	10	9	10	7	10	3	8
GQ03619_E01	BT115507	gamma histone variant H2AX	Core histone H2A/H2B/H3/H4	Transcribed locus, moderately similar to XP_001690809.1 histone H2A [Chlamydomonas reinhardtii]	Clone WS02748_K18 unknown mRNA	similar to AT1G08880.1: Histone superfamily protein	10	7	9	10	10	10	10	10	7	10	3	8
GQ03710_H08	BT116015	Oxidoreductase, zinc-binding dehydrogenase family protein	Zinc-binding dehydrogenase ; Alcohol dehydrogenase GroES-like domain	Transcribed locus, weakly similar to XP_002270493.1 PREDICTED: hypothetical protein [Vitis vinifera]	Clone WS02728_P18 unknown mRNA	similar to AT1G23740.1: Oxidoreductase, zinc-binding dehydrogenase family protein	7	8	10	10	9	10	10	10	7	10	3	8
GQ03715_E08	BT116280	NAD(P)-binding Rossmann-fold superfamily protein	NAD dependent epimerase/dehydratase family ; 3-beta hydroxysteroid dehydrogenase/isomerase family ; Male sterility protein ; NmrA-like family ; KR domain ; short chain dehydrogenase	Transcribed locus, moderately similar to NP_197445.1 cinnamyl-alcohol dehydrogenase, putative (CAD) [Arabidopsis thaliana]	Clone WS0297_G03 unknown mRNA	similar to AT5G19440.1: NAD(P)-binding Rossmann-fold superfamily protein	6	7	8	8	8	9	8	9	6	9	3	8
GQ03804_I11	BT116685	NAD(P)-binding Rossmann-fold superfamily protein	short chain dehydrogenase ; KR domain ; NAD dependent epimerase/dehydratase family ; Polysaccharide biosynthesis protein ; Fungal family of unknown function (DUF1776)	Transcribed locus, weakly similar to XP_001758395.1 predicted protein [Physcomitrella patens subsp. patens]	Transcribed locus, weakly similar to XP_001758395.1 predicted protein [Physcomitrella patens subsp. patens]	similar to AT3G06060.1: NAD(P)-binding Rossmann-fold superfamily protein	7	8	9	9	10	9	9	10	7	10	3	8
GQ03817_B05	BT117316	Drought-responsive family protein	Drought induced 19 protein (Di19)	Transcribed locus, moderately similar to XP_002279435.1 PREDICTED: hypothetical protein [Vitis vinifera]	Clone WS0453_F10 unknown mRNA	similar to AT3G05700.1: Drought-responsive family protein	6	7	9	9	9	8	9	9	6	9	3	8
GQ03819_M12	BT117453	unknown protein; FUNCTIONS IN: molecular_function unknown; INVOLVED IN: biological_process unknown; LOCATED IN: endomembrane system; EXPRESSED IN: 24 plant structures; EXPRESSED DURING: 15 growth stages; BEST Arabidopsis thaliana protein match is: unknown protein (TAIR:AT4G27020.1); Has 108 Blast hits to 108 proteins in 20 species: Archae - 0; Bacteria - 0; Metazoa - 0; Fungi - 0; Plants - 89; Vi…	NA	Transcribed locus, moderately similar to NP_564985.1 unknown protein [Arabidopsis thaliana]	Clone WS0278_A10 unknown mRNA	similar to AT1G70160.1:	7	9	10	10	9	10	9	9	7	10	3	8
GQ03902_M16	BT117540	Phosphoglycerate mutase family protein	Histidine phosphatase superfamily (branch 1)	Transcribed locus, weakly similar to XP_002450818.1 hypothetical protein SORBIDRAFT_05g019050 [Sorghum bicolor]	Transcribed locus	similar to AT3G26780.1: Phosphoglycerate mutase family protein	3	3	5	5	5	6	5	6	3	6	3	8
GQ03911_J21	BT117766	Calcium-dependent lipid-binding (CaLB domain) family protein	C2 domain	Transcribed locus, moderately similar to NP_001047544.1 Os02g0640000 [Oryza sativa Japonica Group]	Clone WS02821_K18 unknown mRNA	similar to AT1G63220.1: Calcium-dependent lipid-binding (CaLB domain) family protein	7	8	9	9	9	10	9	10	7	10	3	8
GQ04003_E10	BT118177	eukaryotic initiation factor 4A-III	DEAD/DEAH box helicase ; Helicase conserved C-terminal domain	Transcribed locus, strongly similar to XP_001785785.1 predicted protein [Physcomitrella patens subsp. patens]	Clone WS02728_N23 unknown mRNA	similar to AT3G19760.1: eukaryotic initiation factor 4A-III	9	6	8	7	7	8	7	8	6	9	3	8
GQ04008_H22	BT118646	unknown protein; CONTAINS InterPro DOMAIN/s: Protein of unknown function DUF1014 (InterPro:IPR010422); Has 16107 Blast hits to 8386 proteins in 1107 species: Archae - 26; Bacteria - 3370; Metazoa - 4013; Fungi - 1516; Plants - 526; Viruses - 120; Other Eukaryotes - 6536 (source: NCBI BLink).	Protein of unknown function (DUF1014)	Transcribed locus, moderately similar to XP_002279494.1 PREDICTED: hypothetical protein [Vitis vinifera]	Clone WS02758_K17 unknown mRNA	similar to AT1G16210.1:	6	8	9	8	8	8	8	8	6	9	3	8
GQ04009_N09	BT118749	calmodulin-domain protein kinase cdpk isoform 2	Protein kinase domain ; EF hand ; Protein tyrosine kinase	Transcribed locus, moderately similar to NP_001066266.1 Os12g0169800 [Oryza sativa Japonica Group]	Transcribed locus, moderately similar to XP_002325988.1 calcium dependent protein kinase 11 [Populus trichocarpa]	similar to AT5G04870.1: calcium dependent protein kinase 1	6	7	9	8	8	9	8	9	6	9	3	8
GQ04105_G12	BT119418	PIN domain-like family protein	Fcf1	Transcribed locus, strongly similar to NP_001056867.1 Os06g0158600 [Oryza sativa Japonica Group]	Clone WS0463_D04 unknown mRNA	similar to AT2G46230.1: PIN domain-like family protein	9	6	7	6	7	7	6	7	6	9	3	8
GQ04107_J06	BT119593	signal recognition particle binding	Signal recognition particle receptor beta subunit ; ADP-ribosylation factor family ; Elongation factor Tu GTP binding domain ; Conserved hypothetical ATP binding protein ; Gtr1/RagA G protein conserved region	Transcribed locus, moderately similar to XP_002300699.1 predicted protein [Populus trichocarpa]	Transcribed locus, weakly similar to XP_002300699.1 predicted protein [Populus trichocarpa]	similar to AT5G05670.1: signal recognition particle binding	8	6	9	8	8	8	8	9	6	9	3	8
GQ04112_E14	BT119914	unknown protein; FUNCTIONS IN: molecular_function unknown; INVOLVED IN: biological_process unknown; LOCATED IN: cellular_component unknown; EXPRESSED IN: 23 plant structures; EXPRESSED DURING: 13 growth stages.	NA	Transcribed locus, weakly similar to NP_564444.1 unknown protein [Arabidopsis thaliana]	Clone WS0452_L22 unknown mRNA	similar to AT1G34350.1:	8	5	8	7	8	8	8	8	5	8	3	8
GQ0026_I09	BT100587	NA	NA	NA	NA	NA	10	7	9	7	8	9	8	9	7	10	3	8
GQ00410_O04	BT100681	TCP-1/cpn60 chaperonin family protein	TCP-1/cpn60 chaperonin family	Transcribed locus, moderately similar to NP_001057876.1 Os06g0562600 [Oryza sativa Japonica Group]	Clone WS02913_J08 unknown mRNA	similar to AT1G24510.1: TCP-1/cpn60 chaperonin family protein	10	8	9	8	9	7	9	8	7	10	3	8
GQ0044_G11	BT100791	U1 small nuclear ribonucleoprotein-70K	RNA recognition motif. (a.k.a. RRM, RBD, or RNP domain)	Transcribed locus, moderately similar to XP_002310221.1 predicted protein [Populus trichocarpa]	Clone WS0467_I11 unknown mRNA	similar to AT3G50670.1: U1 small nuclear ribonucleoprotein-70K	8	6	7	8	8	8	8	9	6	9	3	8
GQ0063_H06	BT101006	Ypt/Rab-GAP domain of gyp1p superfamily protein	TBC domain	Transcribed locus, moderately similar to NP_200071.2 RAB GTPase activator [Arabidopsis thaliana]	Clone WS0291_L01 unknown mRNA	similar to AT3G49350.1: Ypt/Rab-GAP domain of gyp1p superfamily protein	2	5	4	5	5	3	5	3	2	5	3	8
GQ0066_D06	BT101063	SEC14 cytosolic factor family protein / phosphoglyceride transfer family protein	NA	Transcribed locus, weakly similar to NP_566369.1 unknown protein [Arabidopsis thaliana]	Clone WS02776_D04 unknown mRNA	similar to AT4G35750.1: SEC14 cytosolic factor family protein / phosphoglyceride transfer family protein	6	8	8	8	8	9	7	7	6	9	3	8
GQ01302_G21	BT101356	Pathogenesis-related thaumatin superfamily protein	Thaumatin family	Transcribed locus, moderately similar to XP_002283480.1 PREDICTED: hypothetical protein [Vitis vinifera]	Transcribed locus, weakly similar to XP_002283480.1 PREDICTED: hypothetical protein [Vitis vinifera]	similar to AT1G75030.1: thaumatin-like protein 3	7	8	10	10	10	10	8	10	7	10	3	8
GQ01308_J08	BT101594	anaphase-promoting complex/cyclosome 2	Cullin family ; Anaphase promoting complex (APC) subunit 2	Transcribed locus, weakly similar to XP_002270493.1 PREDICTED: hypothetical protein [Vitis vinifera]	Clone WS02762_B11 unknown mRNA	similar to AT2G04660.1: anaphase-promoting complex/cyclosome 2	3	1	4	2	3	4	4	2	1	4	3	8
GQ0168_I17	BT102201	disease resistance protein (TIR-NBS-LRR class)	Leucine Rich Repeat	Transcribed locus, weakly similar to XP_002328456.1 predicted protein [Populus trichocarpa]	Transcribed locus, weakly similar to NP_683486.1 leucine-rich repeat family protein [Arabidopsis thaliana]	similar to AT1G69550.1: disease resistance protein (TIR-NBS-LRR class)	3	2	4	3	3	4	4	5	2	5	3	8
GQ0172_J03	BT102250	FUNCTIONS IN: molecular_function unknown; INVOLVED IN: regulation of transcription; LOCATED IN: integral to membrane, nucleus; EXPRESSED IN: 20 plant structures; EXPRESSED DURING: 11 growth stages; CONTAINS InterPro DOMAIN/s: RNA polymerase II transcription factor SIII, subunit A (InterPro:IPR010684); Has 187 Blast hits to 186 proteins in 77 species: Archae - 0; Bacteria - 0; Metazoa - 104; Fungi…	RNA polymerase II transcription factor SIII (Elongin) subunit A	Transcribed locus, weakly similar to XP_002282527.1 PREDICTED: hypothetical protein [Vitis vinifera]	Clone WS02744_B13 unknown mRNA	similar to AT2G42780.1:	3	2	5	3	4	3	3	5	2	5	3	8
GQ0173_D14		NA	NA	NA	Clone WS0274_K23 unknown mRNA	NA	10	7	8	8	9	10	9	10	7	10	3	8
GQ0191_H16	BT102408	NA	NA	Transcribed locus	Transcribed locus	NA	10	8	9	9	9	9	7	8	7	10	3	8
GQ0194_N23		NA	Dehydrin	Transcribed locus, weakly similar to NP_850947.1 ERD10 (EARLY RESPONSIVE TO DEHYDRATION 10); actin binding [Arabidopsis thaliana]	Clone WS0291_L06 unknown mRNA	NA	7	8	9	10	10	10	9	8	7	10	3	8
GQ02015_A09	BT102774	FUNCTIONS IN: molecular_function unknown; LOCATED IN: endomembrane system; EXPRESSED IN: 22 plant structures; EXPRESSED DURING: 13 growth stages; CONTAINS InterPro DOMAIN/s: Autophagy-related protein 27 (InterPro:IPR018939); Has 138 Blast hits to 138 proteins in 57 species: Archae - 0; Bacteria - 0; Metazoa - 32; Fungi - 62; Plants - 33; Viruses - 0; Other Eukaryotes - 11 (source: NCBI BLink).	Autophagy-related protein 27 ; Mannose-6-phosphate receptor	Transcribed locus, weakly similar to NP_181562.4 unknown protein [Arabidopsis thaliana]	NA	similar to AT2G40316.1:	9	6	7	7	8	9	9	8	6	9	3	8
GQ02016_I23		NA	NA	Transcribed locus, weakly similar to XP_002317872.1 amidase family protein [Populus trichocarpa]	Clone WS0451_P04 unknown mRNA	NA	7	4	6	5	5	6	6	4	4	7	3	8
GQ0205_B07	BT103021	Zinc finger (C3HC4-type RING finger) family protein	NA	Transcribed locus, weakly similar to NP_001047451.1 Os02g0619600 [Oryza sativa Japonica Group]	Clone WS0442_M05 unknown mRNA	similar to AT2G38970.1: Zinc finger (C3HC4-type RING finger) family protein	8	6	9	8	7	9	7	9	6	9	3	8
GQ02510_N07	BT103362	tubulin folding cofactor A (KIESEL)	Tubulin binding cofactor A	Transcribed locus, moderately similar to XP_002270593.1 PREDICTED: hypothetical protein [Vitis vinifera]	Clone WS02734_F01 unknown mRNA	similar to AT2G30410.1: tubulin folding cofactor A (KIESEL)	9	7	8	8	8	9	10	10	7	10	3	8
GQ02510_N10	BT103363	HSP20-like chaperones superfamily protein	CS domain	Transcribed locus, moderately similar to NP_200682.1 nuclear movement family protein [Arabidopsis thaliana]	Clone WS02769_N05 unknown mRNA	similar to AT5G58740.1: HSP20-like chaperones superfamily protein	7	5	8	7	7	8	8	6	5	8	3	8
GQ02802_O20	BT103841	Sec1/munc18-like (SM) proteins superfamily	Sec1 family	Transcribed locus, moderately similar to XP_002303535.1 predicted protein [Populus trichocarpa]	Transcribed locus, weakly similar to NP_563905.1 KEU (keule); protein transporter [Arabidopsis thaliana]	similar to AT1G12360.1: Sec1/munc18-like (SM) proteins superfamily	4	5	6	6	5	7	7	7	4	7	3	8
GQ02803_C12	BT103860	hAT dimerisation domain-containing protein / transposase-related	hAT family dimerisation domain	Transcribed locus, weakly similar to NP_680299.4 protein dimerization [Arabidopsis thaliana]	Clone WS0453_H14 unknown mRNA	similar to AT3G17450.1: hAT dimerisation domain-containing protein	4	4	5	6	7	6	6	6	4	7	3	8
GQ02804_A12	BT103911	peptide transporter 2	POT family	Transcribed locus, moderately similar to NP_195738.1 PTR5 (PEPTIDE TRANSPORTER 5); dipeptide transporter/ transporter [Arabidopsis thaliana]	Clone WS0273_I06 unknown mRNA	similar to AT2G02040.1: peptide transporter 2	6	9	9	9	8	7	7	8	6	9	3	8
GQ02806_H15	BT104103	DNA polymerase delta small subunit	DNA polymerase alpha/epsilon subunit B	Transcribed locus, weakly similar to NP_973664.1 POLD2 (DNA POLYMERASE DELTA SMALL SUBUNIT); DNA binding / DNA-directed DNA polymerase [Arabidopsis thaliana]	Clone WS02743_P15 unknown mRNA	similar to AT2G42120.2: DNA polymerase delta small subunit	10	7	7	7	8	9	8	9	7	10	3	8
GQ02806_L15	BT104123	NA	NA	Transcribed locus, moderately similar to NP_001077561.1 unknown protein [Arabidopsis thaliana]	Clone WS0467_P06 unknown mRNA	NA	6	5	7	8	8	6	6	7	5	8	3	8
GQ02808_A01	BT104230	P-loop containing nucleoside triphosphate hydrolases superfamily protein	TIP49 C-terminus ; ATPase family associated with various cellular activities (AAA) ; DnaB-like helicase C terminal domain	Transcribed locus, moderately similar to XP_002264698.1 PREDICTED: hypothetical protein [Vitis vinifera]	Clone WS0279_H22 unknown mRNA	similar to AT5G67630.1: P-loop containing nucleoside triphosphate hydrolases superfamily protein	7	6	4	4	5	4	6	6	4	7	3	8
GQ02808_H06	BT104275	peroxin 22	NA	Transcribed locus, weakly similar to XP_002327932.1 predicted protein [Populus trichocarpa]	Clone WS02765_O21 unknown mRNA	similar to AT3G21865.1: peroxin 22	6	6	8	7	7	7	7	9	6	9	3	8
GQ02808_M04	BT104304	SWIB/MDM2 domain superfamily protein	SWIB/MDM2 domain	Transcribed locus, weakly similar to NP_195155.1 SWIB complex BAF60b domain-containing protein [Arabidopsis thaliana]	Clone WS02758_E19 unknown mRNA	similar to AT2G14880.1: SWIB/MDM2 domain superfamily protein	10	10	7	8	9	8	9	7	7	10	3	8
GQ02809_D16	BT104342	NA	NA	Transcribed locus	Clone WS0284_P11 unknown mRNA	NA	5	5	8	6	6	8	7	8	5	8	3	8
GQ02809_O06	BT104392	homolog of yeast ergosterol28	Erg28 like protein	Transcribed locus, moderately similar to NP_563858.1 ERG28 (Arabidopsis homolog of yeast ergosterol28) [Arabidopsis thaliana]	Clone WS04717_M10 unknown mRNA	similar to AT1G10030.1: homolog of yeast ergosterol28	6	4	7	5	7	7	5	7	4	7	3	8
GQ02810_C10	BT104417	signal recognition particle receptor alpha subunit family protein	SRP54-type protein, GTPase domain ; SRP54-type protein, helical bundle domain ; CobQ/CobB/MinD/ParA nucleotide binding domain	Transcribed locus, strongly similar to NP_194789.1 signal recognition particle receptor alpha subunit family protein [Arabidopsis thaliana]	Transcribed locus, strongly similar to NP_194789.1 signal recognition particle receptor alpha subunit family protein [Arabidopsis thaliana]	similar to AT4G30600.1: signal recognition particle receptor alpha subunit family protein	9	7	10	9	9	9	10	8	7	10	3	8
GQ02814_L01	BT104773	Transducin/WD40 repeat-like superfamily protein	WD domain, G-beta repeat ; Nucleoporin Nup120/160 ; Eukaryotic translation initiation factor eIF2A	Transcribed locus, moderately similar to NP_190535.1 transducin family protein / WD-40 repeat family protein [Arabidopsis thaliana]	Clone WS02722_J02 unknown mRNA	similar to AT3G49660.1: Transducin/WD40 repeat-like superfamily protein	8	7	9	9	9	9	10	8	7	10	3	8
GQ02819_A23	BT105141	RAB GTPase 11C	Ras family ; Miro-like protein ; ADP-ribosylation factor family	Transcribed locus, moderately similar to NP_033023.1 ras-related protein Rab-11B [Mus musculus]	Clone WS02914_M23 unknown mRNA	similar to AT1G09630.1: RAB GTPase 11C	9	7	9	8	9	9	9	10	7	10	3	8
GQ02819_K03	BT105201	transmembrane nine 7	Endomembrane protein 70	Transcribed locus, weakly similar to NP_187991.1 endomembrane protein 70, putative [Arabidopsis thaliana]	Transcribed locus, strongly similar to NP_187991.1 endomembrane protein 70, putative [Arabidopsis thaliana]	similar to AT3G13772.1: transmembrane nine 7	7	9	9	10	9	9	9	8	7	10	3	8
GQ02820_E16	BT105259	mitochondrial 28S ribosomal protein S29-related	Mitochondrial ribosomal death-associated protein 3	Transcribed locus, weakly similar to NP_001170422.1 hypothetical protein LOC100384409 [Zea mays]	Transcribed locus, weakly similar to NP_173131.1 mitochondrial 28S ribosomal protein S29-related [Arabidopsis thaliana]	similar to AT1G16870.1: mitochondrial 28S ribosomal protein S29-related	6	4	4	3	4	3	4	5	3	6	3	8
GQ02820_F20	BT105265	alpha/beta-Hydrolases superfamily protein	Alpha/beta hydrolase family ; alpha/beta hydrolase fold	Transcribed locus, weakly similar to NP_191713.1 peptidase family protein [Arabidopsis thaliana]	Clone WS02814_E16 unknown mRNA	similar to AT3G61540.1: alpha/beta-Hydrolases superfamily protein	4	5	5	5	7	7	5	6	4	7	3	8
GQ02820_K24	BT105298	Fcf2 pre-rRNA processing protein	Fcf2 pre-rRNA processing	NA	Clone WS02724_L11 unknown mRNA	similar to AT5G30495.1: Fcf2 pre-rRNA processing protein	5	3	5	4	5	4	6	4	3	6	3	8
GQ02821_M22	BT105387	fatty acid hydroxylase 1	Fatty acid hydroxylase superfamily	Transcribed locus, moderately similar to XP_002268031.1 PREDICTED: hypothetical protein [Vitis vinifera]	Clone WS0473_O15 unknown mRNA	similar to AT2G34770.1: fatty acid hydroxylase 1	8	6	7	7	9	9	9	8	6	9	3	8
GQ02822_P19	BT105475	Zn-dependent exopeptidases superfamily protein	NA	NA	NA	similar to AT5G20660.1: Zn-dependent exopeptidases superfamily protein	8	5	7	7	8	7	8	6	5	8	3	8
GQ02823_L03	BT105523	unknown protein; FUNCTIONS IN: molecular_function unknown; INVOLVED IN: biological_process unknown; LOCATED IN: cellular_component unknown; EXPRESSED IN: 24 plant structures; EXPRESSED DURING: 15 growth stages; CONTAINS InterPro DOMAIN/s: Protein of unknown function DUF1649 (InterPro:IPR012445); Has 247 Blast hits to 247 proteins in 111 species: Archae - 0; Bacteria - 0; Metazoa - 89; Fungi - 83;…	Protein of unknown function (DUF1649)	Transcribed locus, moderately similar to XP_002270399.1 PREDICTED: hypothetical protein [Vitis vinifera]	Clone WS0443_M13 unknown mRNA	similar to AT5G66930.2:	5	7	8	8	8	7	8	6	5	8	3	8
GQ02829_L03	BT105881	gamma carbonic anhydrase 1	Bacterial transferase hexapeptide (six repeats)	Transcribed locus, moderately similar to XP_002306878.1 predicted protein [Populus trichocarpa]	Transcribed locus, moderately similar to XP_002306878.1 predicted protein [Populus trichocarpa]	similar to AT1G19580.1: gamma carbonic anhydrase 1	5	4	6	5	5	5	6	7	4	7	3	8
GQ02830_F21	BT105944	Protein of unknown function (DUF2361)	Uncharacterised conserved protein (DUF2361)	Transcribed locus, weakly similar to XP_001751234.1 predicted protein [Physcomitrella patens subsp. patens]	Clone WS02734_H09 unknown mRNA	similar to AT1G04230.1: Protein of unknown function (DUF2361)	4	6	6	5	7	5	6	7	4	7	3	8
GQ02830_M16	BT105978	transducin family protein / WD-40 repeat family protein	Synaptobrevin	Transcribed locus, weakly similar to NP_196176.1 transducin family protein / WD-40 repeat family protein [Arabidopsis thaliana]	NA	similar to AT5G05570.2: transducin family protein / WD-40 repeat family protein	9	6	9	9	8	9	7	8	6	9	3	8
GQ02901_H14	BT106021	chlorsulfuron/imidazolinone resistant 1	Thiamine pyrophosphate enzyme, C-terminal TPP binding domain ; Thiamine pyrophosphate enzyme, central domain ; Thiamine pyrophosphate enzyme, N-terminal TPP binding domain	Transcribed locus, moderately similar to XP_001759950.1 predicted protein [Physcomitrella patens subsp. patens]	Clone WS02715_N19 unknown mRNA	similar to AT3G48560.1: chlorsulfuron/imidazolinone resistant 1	9	10	9	9	9	8	7	8	7	10	3	8
GQ02902_O24		PLANT U-BOX 12	NA	Transcribed locus, weakly similar to XP_002274628.1 PREDICTED: hypothetical protein [Vitis vinifera]	Transcribed locus	similar to AT3G54850.1: plant U-box 14	5	4	7	6	7	6	5	5	4	7	3	8
GQ02905_C04	BT106213	Zinc finger (C3HC4-type RING finger) family protein	NA	Transcribed locus, weakly similar to XP_002285271.1 PREDICTED: hypothetical protein isoform 2 [Vitis vinifera]	Clone WS02776_F08 unknown mRNA	similar to AT2G38970.1: Zinc finger (C3HC4-type RING finger) family protein	8	7	10	10	10	8	9	9	7	10	3	8
GQ02905_K18	BT106235	nuclear factor Y, subunit B8	Histone-like transcription factor (CBF/NF-Y) and archaeal histone ; Core histone H2A/H2B/H3/H4	Transcribed locus, moderately similar to XP_001701668.1 CCAAT-binding transcription factor subunit A [Chlamydomonas reinhardtii]	Clone WS02817_N19 unknown mRNA	similar to AT2G37060.1: nuclear factor Y, subunit B8	10	7	9	8	9	8	10	10	7	10	3	8
GQ02906_C02	BT106261	UDP-XYL synthase 6	NAD dependent epimerase/dehydratase family ; Male sterility protein ; Polysaccharide biosynthesis protein ; 3-beta hydroxysteroid dehydrogenase/isomerase family ; RmlD substrate binding domain	Transcribed locus, strongly similar to NP_190228.1 UXS5; UDP-glucuronate decarboxylase/ catalytic [Arabidopsis thaliana]	Clone WS02716_O07 unknown mRNA	similar to AT2G28760.1: UDP-XYL synthase 6	7	7	10	10	9	9	8	9	7	10	3	8
GQ02908_D01	BT106363	protein phosphatase 2A subunit A2	HEAT repeat	Transcribed locus, moderately similar to NP_189208.1 PP2AA2 (PROTEIN PHOSPHATASE 2A SUBUNIT A2); protein phosphatase type 2A regulator [Arabidopsis thaliana]	Transcribed locus, moderately similar to NP_189208.1 PP2AA2 (PROTEIN PHOSPHATASE 2A SUBUNIT A2); protein phosphatase type 2A regulator [Arabidopsis thaliana]	similar to AT3G25800.1: protein phosphatase 2A subunit A2	10	7	9	8	8	10	8	9	7	10	3	8
GQ03001_J21	BT106435	zinc transporter of Arabidopsis thaliana	Cation efflux family	NA	Transcribed locus	similar to AT3G58810.1: metal tolerance protein A2	8	6	9	8	7	7	8	9	6	9	3	8
GQ03006_K08	BT106619	calcium-dependent protein kinase 17	Protein kinase domain ; EF hand ; Protein tyrosine kinase	Transcribed locus, moderately similar to XP_001761532.1 cpk12 calcium-dependent protein kinase [Physcomitrella patens subsp. patens]	Clone WS02728_A09 unknown mRNA	similar to AT4G23650.1: calcium-dependent protein kinase 6	7	6	9	9	8	7	7	8	6	9	3	8
GQ03006_P07	BT106640	unknown protein; Has 40 Blast hits to 40 proteins in 15 species: Archae - 0; Bacteria - 0; Metazoa - 0; Fungi - 0; Plants - 40; Viruses - 0; Other Eukaryotes - 0 (source: NCBI BLink).	NA	Transcribed locus	Clone WS02736_C02 unknown mRNA	similar to AT3G08610.1:	9	7	9	8	8	9	9	10	7	10	3	8
GQ03007_D24	BT106651	Calcium-binding EF-hand family protein	EF hand	Transcribed locus, weakly similar to XP_001784911.1 predicted protein [Physcomitrella patens subsp. patens]	Clone WS02731_E13 unknown mRNA	similar to AT4G26470.1: Calcium-binding EF-hand family protein	4	4	5	5	5	5	7	7	4	7	3	8
GQ03007_H23	BT106663	RNA-binding KH domain-containing protein	KH domain	Transcribed locus, weakly similar to XP_001759268.1 predicted protein [Physcomitrella patens subsp. patens]	Transcribed locus	similar to AT5G53060.1: RNA-binding KH domain-containing protein	10	8	8	8	9	7	9	8	7	10	3	8
GQ03012_N21	BT106886	unknown protein; INVOLVED IN: biological_process unknown; LOCATED IN: plasma membrane; EXPRESSED IN: 22 plant structures; EXPRESSED DURING: 13 growth stages; BEST Arabidopsis thaliana protein match is: unknown protein (TAIR:AT5G23700.1); Has 12429 Blast hits to 9751 proteins in 897 species: Archae - 180; Bacteria - 1190; Metazoa - 6552; Fungi - 1361; Plants - 886; Viruses - 50; Other Eukaryotes -…	NA	Transcribed locus, weakly similar to XP_002284492.1 PREDICTED: hypothetical protein [Vitis vinifera]	NA	similar to AT3G48860.2:	8	7	10	8	8	9	9	9	7	10	3	8
GQ03013_G05	BT106907	ribosomal protein 1	Ribosomal protein L3	Transcribed locus, moderately similar to NP_175009.1 ARP1 (ARABIDOPSIS RIBOSOMAL PROTEIN 1); structural constituent of ribosome [Arabidopsis thaliana]	Clone WS0283_E02 unknown mRNA	similar to AT1G43170.1: ribosomal protein 1	10	7	9	8	9	10	10	9	7	10	3	8
GQ03102_A20	BT107036	NA	NA	Transcribed locus, moderately similar to XP_001767940.1 predicted protein [Physcomitrella patens subsp. patens]	NA	NA	6	4	7	6	5	5	7	6	4	7	3	8
GQ03102_M12	BT107103	syntaxin of plants 61	Syntaxin 6, N-terminal ; SNARE domain	Transcribed locus, weakly similar to XP_002305773.1 predicted protein [Populus trichocarpa]	Transcribed locus	similar to AT1G28490.1: syntaxin of plants 61	6	6	8	8	8	8	9	7	6	9	3	8
GQ03103_D21	BT107141	Single hybrid motif superfamily protein	Glycine cleavage H-protein	Transcribed locus, moderately similar to XP_002269090.1 PREDICTED: hypothetical protein [Vitis vinifera]	Clone WS02737_E06 unknown mRNA	similar to AT1G32470.1: Single hybrid motif superfamily protein	9	10	9	7	9	8	7	9	7	10	3	8
GQ03103_O02	BT107180	Protein of unknown function (DUF962)	Protein of unknown function (DUF962)	Transcribed locus	Clone WS02717_P22 unknown mRNA	similar to AT3G09085.1: Protein of unknown function (DUF962)	3	6	6	5	6	5	6	4	3	6	3	8
GQ03104_G05	BT107206	sodium hydrogen exchanger 2	Sodium/hydrogen exchanger family	Transcribed locus, moderately similar to XP_002461168.1 hypothetical protein SORBIDRAFT_02g042190 [Sorghum bicolor]	Clone WS02912_I16 unknown mRNA	similar to AT3G05030.1: sodium hydrogen exchanger 2	7	7	9	8	9	9	9	10	7	10	3	8
GQ03108_F01	BT107493	anaphase-promoting complex/cyclosome 11	Anaphase-promoting complex subunit 11 RING-H2 finger ; RING-H2 zinc finger	Transcribed locus, moderately similar to XP_002327938.1 predicted protein [Populus trichocarpa]	Clone WS02729_A19 unknown mRNA	similar to AT3G05870.1: anaphase-promoting complex/cyclosome 11	9	8	7	7	7	8	7	6	6	9	3	8
GQ03109_J17	BT107579	NA	NA	Transcribed locus, moderately similar to XP_001765627.1 predicted protein [Physcomitrella patens subsp. patens]	Transcribed locus	NA	7	7	10	9	8	8	10	8	7	10	3	8
GQ03110_J12	BT107624	Ribosomal L18p/L5e family protein	Ribosomal L18p/L5e family	Transcribed locus, weakly similar to NP_198134.1 ribosomal protein L18 family protein [Arabidopsis thaliana]	Transcribed locus, moderately similar to XP_002327352.1 predicted protein [Populus trichocarpa]	similar to AT5G27820.1: Ribosomal L18p/L5e family protein	6	4	5	6	6	6	7	5	4	7	3	8
GQ03116_N08	BT108094	NA	NA	Transcribed locus	Clone WS0463_D02 unknown mRNA	NA	9	7	9	8	8	9	10	9	7	10	3	8
GQ03119_G20	BT108281	NA	NA	NA	NA	NA	8	7	7	6	6	7	7	5	5	8	3	8
GQ03120_F20	BT108339	Ypt/Rab-GAP domain of gyp1p superfamily protein	TBC domain	Transcribed locus, weakly similar to XP_001765104.1 predicted protein [Physcomitrella patens subsp. patens]	Clone WS0451_P17 unknown mRNA	similar to AT4G13730.1: Ypt/Rab-GAP domain of gyp1p superfamily protein	8	6	7	7	8	9	8	7	6	9	3	8
GQ03120_M24	BT108363	Protein of unknown function, DUF538	Protein of unknown function, DUF538	Transcribed locus, weakly similar to NP_568383.1 unknown protein [Arabidopsis thaliana]	Clone WS02737_J18 unknown mRNA	similar to AT5G19860.1: Protein of unknown function, DUF538	7	8	9	9	9	8	9	10	7	10	3	8
GQ03123_O12	BT108588	Proteasome component (PCI) domain protein	PCI domain	Transcribed locus, weakly similar to XP_002280247.1 PREDICTED: hypothetical protein [Vitis vinifera]	Clone WS0281_M23 unknown mRNA	similar to AT5G15610.2: Proteasome component (PCI) domain protein	10	7	9	8	9	8	10	8	7	10	3	8
GQ03202_I05	BT108918	RmlC-like cupins superfamily protein	ARD/ARD' family ; Cupin domain ; AraC-like ligand binding domain	Transcribed locus, moderately similar to NP_001026260.1 1,2-dihydroxy-3-keto-5-methylthiopentene dioxygenase [Gallus gallus]	Clone WS02729_F20 unknown mRNA	similar to AT4G14710.1: RmlC-like cupins superfamily protein	7	10	10	8	9	9	10	10	7	10	3	8
GQ03202_J22	BT108924	Clathrin adaptor complex small chain family protein	Clathrin adaptor complex small chain	Transcribed locus, strongly similar to NP_565415.1 AP19; protein binding / protein transporter [Arabidopsis thaliana]	Transcribed locus, strongly similar to NP_565415.1 AP19; protein binding / protein transporter [Arabidopsis thaliana]	similar to AT4G35410.2: Clathrin adaptor complex small chain family protein	8	6	9	7	8	9	9	9	6	9	3	8
GQ03206_B07	BT109220	Protein kinase superfamily protein	Protein tyrosine kinase ; Protein kinase domain	Transcribed locus, moderately similar to NP_001140687.1 hypothetical protein LOC100272762 [Zea mays]	Clone WS02733_J09 unknown mRNA	similar to AT5G01020.1: Protein kinase superfamily protein	6	7	9	8	8	9	7	7	6	9	3	8
GQ03208_J05	BT109450	inositol polyphosphate kinase 2 beta	Inositol polyphosphate kinase	Transcribed locus, weakly similar to NP_001046986.1 Os02g0523800 [Oryza sativa Japonica Group]	Clone WS04711_D10 unknown mRNA	similar to AT5G61760.1: inositol polyphosphate kinase 2 beta	5	7	8	7	8	7	8	6	5	8	3	8
GQ03211_A13	BT109646	Metal-dependent phosphohydrolase	HD domain	Transcribed locus, moderately similar to XP_002309375.1 predicted protein [Populus trichocarpa]	Clone WS02725_D22 unknown mRNA	similar to AT2G23820.2: Metal-dependent phosphohydrolase	7	9	7	6	7	7	8	6	6	9	3	8
GQ03211_P13	BT109743	LA RNA-binding protein	NA	Transcribed locus, weakly similar to NP_568409.1 La domain-containing protein / proline-rich family protein [Arabidopsis thaliana]	Transcribed locus, moderately similar to XP_001760432.1 predicted protein [Physcomitrella patens subsp. patens]	similar to AT5G21160.1: LA RNA-binding protein	5	5	8	7	7	6	7	8	5	8	3	8
GQ03213_B23	BT109864	ubiquitin-conjugating enzyme 32	Ubiquitin-conjugating enzyme	Transcribed locus, moderately similar to XP_001784500.1 predicted protein [Physcomitrella patens subsp. patens]	Clone WS02771_D15 unknown mRNA	similar to AT3G17000.1: ubiquitin-conjugating enzyme 32	7	10	9	10	10	10	10	8	7	10	3	8
GQ03215_K24	BT110066	NA	NA	NA	Clone WS0278_A21 unknown mRNA	NA	7	5	6	7	7	8	7	8	5	8	3	8
GQ03218_K13	BT110244	Endoplasmic reticulum vesicle transporter protein	Endoplasmic reticulum vesicle transporter	Transcribed locus, moderately similar to NP_001154394.1 unknown protein [Arabidopsis thaliana]	Transcribed locus	similar to AT1G36050.2: Endoplasmic reticulum vesicle transporter protein	8	6	7	8	8	9	8	7	6	9	3	8
GQ03220_H07	BT110355	NA	NA	Transcribed locus	Clone WS02747_G09 unknown mRNA	NA	9	6	7	8	8	9	8	8	6	9	3	8
GQ03222_C02	BT110455	FIZZY-related 2	WD domain, G-beta repeat ; Eukaryotic translation initiation factor eIF2A	Transcribed locus, moderately similar to NP_001045543.1 Os01g0972900 [Oryza sativa Japonica Group]	Clone WS02816_B18 unknown mRNA	similar to AT4G22910.1: FIZZY-related 2	8	5	6	6	7	8	8	6	5	8	3	8
GQ03222_C06	BT110456	NA	NA	Transcribed locus, weakly similar to NP_001062370.1 Os08g0538300 [Oryza sativa Japonica Group]	Transcribed locus	NA	5	5	7	6	6	7	7	8	5	8	3	8
GQ03224_L20	BT110639	RNA-binding (RRM/RBD/RNP motifs) family protein	RNA recognition motif. (a.k.a. RRM, RBD, or RNP domain)	Transcribed locus, moderately similar to XP_002320345.1 predicted protein [Populus trichocarpa]	Clone WS0454_N02 unknown mRNA	similar to AT1G02840.1: RNA-binding (RRM/RBD/RNP motifs) family protein	8	6	8	7	8	8	9	9	6	9	3	8
GQ03225_E20		FUNCTIONS IN: molecular_function unknown; INVOLVED IN: biological_process unknown; LOCATED IN: cytosol, plasma membrane; EXPRESSED IN: 26 plant structures; EXPRESSED DURING: 15 growth stages; CONTAINS InterPro DOMAIN/s: WW-domain-binding protein (InterPro:IPR018826); Has 1807 Blast hits to 1807 proteins in 277 species: Archae - 0; Bacteria - 0; Metazoa - 736; Fungi - 347; Plants - 385; Viruses - …	NA	Transcribed locus, moderately similar to XP_002273115.1 PREDICTED: hypothetical protein, partial [Vitis vinifera]	Clone WS02758_O04 unknown mRNA	similar to AT5G11680.1:	7	9	10	9	9	8	10	8	7	10	3	8
GQ03225_K12		Ribosomal protein L30/L7 family protein	Ribosomal protein L30p/L7e ; Lumazine binding domain	Transcribed locus, moderately similar to XP_002262697.1 PREDICTED: hypothetical protein [Vitis vinifera]	Clone WS0299_K04 unknown mRNA	similar to AT3G13580.1: Ribosomal protein L30/L7 family protein	8	6	9	8	8	8	7	9	6	9	3	8
GQ03227_C19	BT110735	BSD domain-containing protein	BSD domain	Transcribed locus, weakly similar to NP_567396.1 BSD domain-containing protein [Arabidopsis thaliana]	NA	similar to AT1G03350.1: BSD domain-containing protein	7	6	9	7	7	9	7	7	6	9	3	8
GQ03227_P17	BT110790	NA	CCT motif	Transcribed locus, moderately similar to XP_002263613.1 PREDICTED: hypothetical protein [Vitis vinifera]	NA	NA	7	5	7	6	6	8	6	6	5	8	3	8
GQ03228_D15	BT110805	NA	NA	Transcribed locus	Clone WS02729_P14 unknown mRNA	NA	4	4	5	5	7	7	6	5	4	7	3	8
GQ03229_A21	BT110866	DNA ligase IV	ATP dependent DNA ligase domain ; DNA ligase N terminus	Transcribed locus, weakly similar to NP_190001.2 unknown protein [Arabidopsis thaliana]	Clone WS0286_D14 unknown mRNA	similar to AT5G57160.1: DNA ligase IV	9	7	10	9	9	8	9	8	7	10	3	8
GQ03229_I08	BT110900	unknown protein; BEST Arabidopsis thaliana protein match is: unknown protein (TAIR:AT2G10440.1); Has 103701 Blast hits to 43153 proteins in 1828 species: Archae - 30; Bacteria - 7385; Metazoa - 38639; Fungi - 11531; Plants - 7727; Viruses - 307; Other Eukaryotes - 38082 (source: NCBI BLink).	NA	Transcribed locus, weakly similar to XP_964143.2 hypothetical protein NCU02853 [Neurospora crassa OR74A]	Clone WS02729_A07 unknown mRNA	similar to AT1G15780.1:	7	7	10	8	8	8	9	9	7	10	3	8
GQ03230_K04	BT110975	Ribosomal protein L12/ ATP-dependent Clp protease adaptor protein ClpS family protein	ATP-dependent Clp protease adaptor protein ClpS	Transcribed locus, moderately similar to XP_002311446.1 predicted protein [Populus trichocarpa]	Clone WS0453_H13 unknown mRNA	similar to AT1G68660.1: Ribosomal protein L12/ ATP-dependent Clp protease adaptor protein ClpS family protein	7	10	8	8	9	8	9	7	7	10	3	8
GQ03233_M09	BT111168	structural maintenance of chromosomes 5	NA	NA	Clone WS0471_O18 unknown mRNA	similar to AT5G15920.1: structural maintenance of chromosomes 5	7	4	7	5	6	7	6	7	4	7	3	8
GQ03235_C01	BT111269	polyubiquitin 10	Ubiquitin family ; Ubiquitin-2 like Rad60 SUMO-like	Transcribed locus, strongly similar to NP_035794.1 ubiquitin [Mus musculus]	Clone WS02916_A12 unknown mRNA	similar to AT4G05320.2: polyubiquitin 10	7	8	9	9	9	9	10	8	7	10	3	8
GQ03235_K24	BT111299	Protein of unknown function, DUF538	Protein of unknown function, DUF538	Transcribed locus, weakly similar to XP_002275796.1 PREDICTED: hypothetical protein [Vitis vinifera]	Clone WS02718_P06 unknown mRNA	similar to AT1G09310.1: Protein of unknown function, DUF538	9	7	10	8	8	10	8	10	7	10	3	8
GQ03237_C10	BT111401	dolichol-phosphate mannosyltransferase-related	Dolichol-phosphate mannosyltransferase subunit 3 (DPM3)	NA	Clone WS02715_O12 unknown mRNA	similar to AT1G48140.1: dolichol-phosphate mannosyltransferase-related	8	7	9	9	9	10	10	8	7	10	3	8
GQ03239_E03	BT111548	Integral membrane Yip1 family protein	Yip1 domain	Transcribed locus, moderately similar to XP_002265566.1 PREDICTED: hypothetical protein [Vitis vinifera]	Clone WS0271_G19 unknown mRNA	similar to AT2G36300.1: Integral membrane Yip1 family protein	7	5	7	6	6	6	6	8	5	8	3	8
GQ03239_K01	BT111570	dsRNA-binding domain-like superfamily protein	NA	Transcribed locus, weakly similar to NP_001065960.1 Os12g0109900 [Oryza sativa Japonica Group]	Clone WS02818_J21 unknown mRNA	similar to AT1G09700.1: dsRNA-binding domain-like superfamily protein	9	6	8	7	7	8	9	8	6	9	3	8
GQ03302_P21	BT111740	ALWAYS EARLY 4	RNA recognition motif. (a.k.a. RRM, RBD, or RNP domain)	Transcribed locus, weakly similar to XP_002445519.1 hypothetical protein SORBIDRAFT_07g020860 [Sorghum bicolor]	Clone WS0477_I23 unknown mRNA	similar to AT5G37720.2: ALWAYS EARLY 4	6	6	7	7	8	7	9	8	6	9	3	8
GQ03304_O11	BT111885	unknown protein; FUNCTIONS IN: molecular_function unknown; INVOLVED IN: biological_process unknown; LOCATED IN: endomembrane system; EXPRESSED IN: 24 plant structures; EXPRESSED DURING: 15 growth stages; CONTAINS InterPro DOMAIN/s: Protein of unknown function DUF2346 (InterPro:IPR018625); BEST Arabidopsis thaliana protein match is: unknown protein (TAIR:AT1G52825.1); Has 30201 Blast hits to 17322…	NA	Transcribed locus, weakly similar to NP_567436.1 unknown protein [Arabidopsis thaliana]	Clone WS02911_H11 unknown mRNA	similar to AT4G14615.1:	9	7	9	8	8	9	10	8	7	10	3	8
GQ03307_L24	BT111928	NA	NA	Transcribed locus, moderately similar to XP_001784922.1 predicted protein [Physcomitrella patens subsp. patens]	Clone WS04717_N23 unknown mRNA	similar to AT4G14340.1: casein kinase I	8	7	9	9	8	8	10	8	7	10	3	8
GQ03307_P13	BT111939	alanine:glyoxylate aminotransferase 2	Aminotransferase class-III	Transcribed locus, moderately similar to NP_568064.1 AGT2 (ALANINE:GLYOXYLATE AMINOTRANSFERASE 2); alanine-glyoxylate transaminase/ catalytic/ pyridoxal phosphate binding / transaminase [Arabidopsis thaliana]	Clone WS02812_N03 unknown mRNA	similar to AT4G39660.1: alanine:glyoxylate aminotransferase 2	8	7	10	9	9	10	9	8	7	10	3	8
GQ03308_C08	BT111952	Tetratricopeptide repeat (TPR)-like superfamily protein	NA	Transcribed locus, moderately similar to NP_001064904.1 Os10g0486900 [Oryza sativa Japonica Group]	Clone WS02737_F12 unknown mRNA	similar to AT4G30480.2: Tetratricopeptide repeat (TPR)-like superfamily protein	6	7	8	7	8	8	9	7	6	9	3	8
GQ03309_K16	BT112078	Sec14p-like phosphatidylinositol transfer family protein	NA	Transcribed locus, weakly similar to NP_001045801.1 Os02g0133100 [Oryza sativa Japonica Group]	Clone WS0285_N16 unknown mRNA	similar to AT2G21520.2: Sec14p-like phosphatidylinositol transfer family protein	8	7	10	9	8	8	9	9	7	10	3	8
GQ03309_P15	BT112100	Translin family protein	Translin family	Transcribed locus, moderately similar to XP_002281908.1 PREDICTED: hypothetical protein [Vitis vinifera]	Clone WS02821_B15 unknown mRNA	similar to AT2G37020.1: Translin family protein	9	6	6	6	7	8	7	7	6	9	3	8
GQ03310_O09	BT112153	translocon at inner membrane of chloroplasts 21	Protein of unknown function (DUF3611)	Transcribed locus, moderately similar to XP_001762372.1 predicted protein [Physcomitrella patens subsp. patens]	Clone WS02816_O19 unknown mRNA	similar to AT2G15290.1: translocon at inner membrane of chloroplasts 21	9	9	8	7	8	6	6	7	6	9	3	8
GQ03312_A15	BT112207	Tetratricopeptide repeat (TPR)-like superfamily protein	PPR repeat	Transcribed locus, weakly similar to XP_001754449.1 predicted protein [Physcomitrella patens subsp. patens]	Clone WS02821_F05 unknown mRNA	similar to AT4G37380.1: Tetratricopeptide repeat (TPR)-like superfamily protein	7	9	6	6	8	8	7	6	6	9	3	8
GQ03318_D03		NA	NA	NA	NA	NA	6	9	7	6	6	8	6	7	6	9	3	8
GQ03319_E21	BT112675	Transducin/WD40 repeat-like superfamily protein	WD domain, G-beta repeat	Transcribed locus, strongly similar to XP_002277631.1 PREDICTED: hypothetical protein [Vitis vinifera]	Transcribed locus	similar to AT2G43770.1: Transducin/WD40 repeat-like superfamily protein	8	5	6	6	6	8	7	6	5	8	3	8
GQ03319_M03	BT112704	shaggy-like kinase 13	NA	Transcribed locus, moderately similar to XP_001763270.1 predicted protein [Physcomitrella patens subsp. patens]	Transcribed locus, moderately similar to NP_196968.2 SK13 (SHAGGY-LIKE KINASE 13); ATP binding / protein kinase/ protein serine/threonine kinase [Arabidopsis thaliana]	similar to AT4G00720.1: shaggy-like protein kinase 32	10	8	9	9	9	8	9	7	7	10	3	8
GQ03320_D09	BT112734	actin-related protein 4	Actin	Transcribed locus, moderately similar to XP_002317939.1 actin related protein [Populus trichocarpa]	Clone WS02818_M15 unknown mRNA	similar to AT1G18450.1: actin-related protein 4	10	8	7	8	8	9	9	8	7	10	3	8
GQ03320_F15	BT112745	SAD1/UNC-84 domain protein 2	Sad1 / UNC-like C-terminal	Transcribed locus, weakly similar to NP_196118.1 sad1/unc-84 protein-related [Arabidopsis thaliana]	Transcribed locus, weakly similar to NP_196118.1 sad1/unc-84 protein-related [Arabidopsis thaliana]	similar to AT5G04990.1: SAD1/UNC-84 domain protein 1	6	6	7	7	7	7	9	7	6	9	3	8
GQ03323_L15	BT112981	Ribosomal protein S11 family protein	Ribosomal protein S11	Transcribed locus, strongly similar to NP_001025790.1 40S ribosomal protein S14 [Gallus gallus]	Clone WS0294_B08 unknown mRNA	similar to AT3G52580.1: Ribosomal protein S11 family protein	10	7	9	8	9	9	10	10	7	10	3	8
GQ03325_P02	BT113115	aldehyde dehydrogenase 5F1	Aldehyde dehydrogenase family	Transcribed locus, moderately similar to NP_178062.1 ALDH5F1; 3-chloroallyl aldehyde dehydrogenase/ NAD or NADH binding / succinate-semialdehyde dehydrogenase [Arabidopsis thaliana]	Transcribed locus, moderately similar to NP_001172826.1 Os02g0173900 [Oryza sativa Japonica Group]	similar to AT1G79440.1: aldehyde dehydrogenase 5F1	4	5	6	5	6	5	7	6	4	7	3	8
GQ03406_D21	BT113369	NA	Lipase (class 3)	Transcribed locus, weakly similar to XP_001776346.1 predicted protein [Physcomitrella patens subsp. patens]	Transcribed locus, weakly similar to XP_001776346.1 predicted protein [Physcomitrella patens subsp. patens]	NA	8	7	9	8	8	10	10	10	7	10	3	8
GQ03406_K09	BT113386	NDR1/HIN1-like 1	Late embryogenesis abundant protein	Transcribed locus, weakly similar to NP_001066211.1 Os12g0159600 [Oryza sativa Japonica Group]	Clone WS02821_A12 unknown mRNA	similar to AT3G11660.1: NDR1/HIN1-like 1	7	10	10	10	10	10	8	10	7	10	3	8
GQ03411_I04	BT113506	Ribosomal protein S10p/S20e family protein	Ribosomal protein S10p/S20e	NA	Clone WS0293_I23 unknown mRNA	similar to AT5G62300.1: Ribosomal protein S10p/S20e family protein	10	7	8	8	9	9	10	10	7	10	3	8
GQ03412_L23	BT113543	RAB GTPase homolog E1B	Elongation factor Tu GTP binding domain ; Elongation factor Tu C-terminal domain ; Elongation factor Tu domain 2	Transcribed locus, moderately similar to NP_001173056.1 Os02g0595700 [Oryza sativa Japonica Group]	Clone WS0273_O24 unknown mRNA	similar to AT4G20360.1: RAB GTPase homolog E1B	10	10	8	8	9	7	9	7	7	10	3	8
GQ03412_P20	BT113556	Peroxidase superfamily protein	Peroxidase	Transcribed locus, weakly similar to XP_002280359.1 PREDICTED: hypothetical protein [Vitis vinifera]	Clone WS02761_A21 unknown mRNA	similar to AT5G47000.1: Peroxidase superfamily protein	10	8	8	9	9	9	7	7	7	10	3	8
GQ03416_E07	BT113652	Tetratricopeptide repeat (TPR)-like superfamily protein	NA	Transcribed locus, weakly similar to NP_001048922.1 Os03g0140700 [Oryza sativa Japonica Group]	Transcribed locus, weakly similar to XP_002968884.1 hypothetical protein SELMODRAFT_170479 [Selaginella moellendorffii]	similar to AT4G17940.1: Tetratricopeptide repeat (TPR)-like superfamily protein	9	10	7	7	9	8	9	8	7	10	3	8
GQ03505_C13	BT113948	Translation elongation factor EF1A/initiation factor IF2gamma family protein	Elongation factor Tu GTP binding domain ; Elongation factor Tu C-terminal domain ; Elongation factor Tu domain 2	Transcribed locus	Clone WS02766_G05 unknown mRNA	similar to AT1G18070.1: Translation elongation factor EF1A/initiation factor IF2gamma family protein	7	5	8	6	7	7	8	7	5	8	3	8
GQ03507_D06	BT114057	sterol carrier protein 2	SCP-2 sterol transfer family	Transcribed locus, moderately similar to NP_001057119.1 Os06g0211300 [Oryza sativa Japonica Group]	Clone WS02750_H04 unknown mRNA	similar to AT5G42890.1: sterol carrier protein 2	7	9	8	9	10	8	10	9	7	10	3	8
GQ03512_E18	BT114313	sterol 1	Fatty acid hydroxylase superfamily	Transcribed locus, moderately similar to NP_186907.1 STE1 (STEROL 1); C-5 sterol desaturase [Arabidopsis thaliana]	Clone WS02926_A21 unknown mRNA	similar to AT3G02580.1: sterol 1	5	7	7	8	7	8	8	6	5	8	3	8
GQ03512_J05	BT114331	ADR1-like 1	NB-ARC domain ; Leucine Rich Repeat	Transcribed locus, weakly similar to NP_001067154.1 Os12g0586000 [Oryza sativa Japonica Group]	Clone WS02732_G22 unknown mRNA	similar to AT4G33300.1: ADR1-like 1	8	7	10	10	9	10	10	8	7	10	3	8
GQ03513_E14	BT114367	PDI-like 5-1	Thioredoxin	Transcribed locus, weakly similar to XP_002284947.1 PREDICTED: hypothetical protein [Vitis vinifera]	Clone WS02737_A21 unknown mRNA	similar to AT1G07960.1: PDI-like 5-1	7	6	9	7	7	9	9	9	6	9	3	8
GQ03514_L22	BT114449	Uncharacterised protein family (UPF0172)	Uncharacterised protein family (UPF0172)	Transcribed locus, weakly similar to NP_001052342.1 Os04g0270200 [Oryza sativa Japonica Group]	Transcribed locus, weakly similar to XP_002300389.1 predicted protein [Populus trichocarpa]	similar to AT5G55940.1: Uncharacterised protein family (UPF0172)	9	6	8	7	7	7	9	9	6	9	3	8
GQ03602_J19	BT114807	RNA-binding protein 47B	RNA recognition motif. (a.k.a. RRM, RBD, or RNP domain) ; RNA binding motif	Transcribed locus, weakly similar to XP_001784132.1 predicted protein [Physcomitrella patens subsp. patens]	Clone WS0289_F11 unknown mRNA	similar to AT3G19130.1: RNA-binding protein 47B	10	9	9	9	9	7	9	7	7	10	3	8
GQ03605_B19	BT114916	NA	NA	NA	NA	NA	7	5	8	6	7	6	7	8	5	8	3	8
GQ03605_E07		Mitochondrial ribosomal protein L27	Mitochondrial ribosomal protein L27	Transcribed locus, moderately similar to XP_002285745.1 PREDICTED: hypothetical protein [Vitis vinifera]	Clone WS02768_I24 unknown mRNA	similar to AT5G40080.1: Mitochondrial ribosomal protein L27	9	6	8	7	8	9	9	9	6	9	3	8
GQ03606_K08	BT114991	NA	NA	Transcribed locus, weakly similar to XP_002328921.1 predicted protein [Populus trichocarpa]	Clone WS0453_I11 unknown mRNA	NA	8	6	8	7	8	9	9	8	6	9	3	8
GQ03614_G17	BT115334	SSXT family protein	SSXT protein (N-terminal region)	Transcribed locus, weakly similar to XP_002319091.1 predicted protein [Populus trichocarpa]	Clone WS02813_K03 unknown mRNA	similar to AT5G28640.1: SSXT family protein	10	7	9	9	9	9	10	8	7	10	3	8
GQ03614_J11	BT115340	GroES-like zinc-binding dehydrogenase family protein	Alcohol dehydrogenase GroES-like domain ; Zinc-binding dehydrogenase	Transcribed locus, weakly similar to NP_001078619.1 alcohol dehydrogenase, putative [Arabidopsis thaliana]	Clone WS02746_L18 unknown mRNA	similar to AT5G24760.1: GroES-like zinc-binding dehydrogenase family protein	8	9	8	7	8	8	7	6	6	9	3	8
GQ03616_O20	BT115452	Protein kinase superfamily protein	Protein tyrosine kinase ; Protein kinase domain	Transcribed locus, moderately similar to NP_001056408.1 Os05g0577700 [Oryza sativa Japonica Group]	Transcribed locus, moderately similar to XP_002278739.1 PREDICTED: hypothetical protein [Vitis vinifera]	similar to AT3G22750.1: Protein kinase superfamily protein	10	9	9	9	9	8	9	7	7	10	3	8
GQ03617_F17	BT115467	Nucleic acid-binding, OB-fold-like protein	Ribosomal protein S17	Transcribed locus, moderately similar to XP_002273671.1 PREDICTED: hypothetical protein [Vitis vinifera]	Transcribed locus, moderately similar to XP_002331425.1 predicted protein [Populus trichocarpa]	similar to AT1G49400.1: Nucleic acid-binding, OB-fold-like protein	10	8	9	8	9	8	9	7	7	10	3	8
GQ03617_J09	BT115474	mannose-1-phosphate guanylyltransferase (GDP)s;GDP-galactose:mannose-1-phosphate guanylyltransferases;GDP-galactose:glucose-1-phosphate guanylyltransferases;GDP-galactose:myoinositol-1-phosphate guanylyltransferases;glucose-1-phosphate guanylyltransferase	NA	Transcribed locus, moderately similar to XP_001753398.1 predicted protein [Physcomitrella patens subsp. patens]	Clone WS02740_H20 unknown mRNA	similar to AT4G26850.1: mannose-1-phosphate guanylyltransferase (GDP)s;GDP-galactose:mannose-1-phosphate guanylyltransferases;GDP-galactose:glucose-1-phosphate guanylyltransferases;GDP-galactose:myoinositol-1-phosphate guanylyltransferases;glucose-1-phosphate guanylyltransferase	7	10	10	10	9	10	9	8	7	10	3	8
GQ03702_J12	BT115609	EPS15 homology domain 1	Dynamin family ; Elongation factor Tu GTP binding domain	Transcribed locus, moderately similar to NP_001058410.1 Os06g0687800 [Oryza sativa Japonica Group]	Clone WS02757_F13 unknown mRNA	similar to AT4G05520.1: EPS15 homology domain 2	7	6	9	7	8	9	8	8	6	9	3	8
GQ03703_O23	BT115659	unknown protein; FUNCTIONS IN: molecular_function unknown; INVOLVED IN: biological_process unknown; LOCATED IN: chloroplast; EXPRESSED IN: 22 plant structures; EXPRESSED DURING: 13 growth stages; CONTAINS InterPro DOMAIN/s: Protein of unknown function DUF3054 (InterPro:IPR021414); Has 246 Blast hits to 246 proteins in 119 species: Archae - 14; Bacteria - 181; Metazoa - 0; Fungi - 0; Plants - 45; …	Protein of unknown function (DUF3054)	Transcribed locus, weakly similar to NP_564492.1 unknown protein [Arabidopsis thaliana]	Clone WS0452_I03 unknown mRNA	similar to AT1G44920.1:	10	10	8	8	9	7	9	8	7	10	3	8
GQ03705_I09	BT115747	gamma histone variant H2AX	Core histone H2A/H2B/H3/H4 ; Histone-like transcription factor (CBF/NF-Y) and archaeal histone	Transcribed locus, strongly similar to NP_175868.1 GAMMA-H2AX (GAMMA HISTONE VARIANT H2AX); DNA binding [Arabidopsis thaliana]	Clone WS02710_J08 unknown mRNA	similar to AT1G54690.1: gamma histone variant H2AX	9	7	9	8	9	10	9	9	7	10	3	8
GQ03707_A07	BT115828	Ribosomal protein L14	Ribosomal protein L14	Transcribed locus, moderately similar to NP_179635.1 60S ribosomal protein L14 (RPL14A) [Arabidopsis thaliana]	Clone WS02928_E11 unknown mRNA	similar to AT4G27090.1: Ribosomal protein L14	10	7	7	7	9	9	9	9	7	10	3	8
GQ03708_B13	BT115888	Zinc-binding ribosomal protein family protein	Ribosomal protein L44	Transcribed locus, strongly similar to NP_001146988.1 60S ribosomal protein L44 [Zea mays]	Clone WS02758_A04 unknown mRNA	similar to AT4G14320.1: Zinc-binding ribosomal protein family protein	10	7	9	8	9	10	10	10	7	10	3	8
GQ03708_F19	BT115900	ubiquitin extension protein 1	Ubiquitin family ; Ribosomal L40e family ; Ubiquitin-2 like Rad60 SUMO-like	Transcribed locus, strongly similar to NP_565836.1 ubiquitin extension protein 2 (UBQ2) / 60S ribosomal protein L40 (RPL40A) [Arabidopsis thaliana]	Clone WS02772_A05 unknown mRNA	similar to AT3G52590.1: ubiquitin extension protein 1	9	6	7	7	8	9	8	7	6	9	3	8
GQ03711_H09	BT116073	Protein kinase superfamily protein	Protein tyrosine kinase ; Protein kinase domain	Transcribed locus, moderately similar to NP_001056408.1 Os05g0577700 [Oryza sativa Japonica Group]	Clone WS0277_H12 unknown mRNA	similar to AT3G22750.1: Protein kinase superfamily protein	7	7	8	8	8	10	10	8	7	10	3	8
GQ03711_N04	BT116098	Tetratricopeptide repeat (TPR)-like superfamily protein	Tetratricopeptide repeat	Transcribed locus, weakly similar to NP_001050066.1 Os03g0340700 [Oryza sativa Japonica Group]	Clone WS0473_P06 unknown mRNA	similar to AT3G16760.1: Tetratricopeptide repeat (TPR)-like superfamily protein	7	6	9	7	8	9	9	9	6	9	3	8
GQ03712_N09	BT116161	WWE protein-protein interaction domain protein family	RCD1-SRO-TAF4 (RST) plant domain ; Poly(ADP-ribose) polymerase catalytic domain	Transcribed locus, weakly similar to XP_001782814.1 predicted protein [Physcomitrella patens subsp. patens]	Clone WS02734_C21 unknown mRNA	similar to AT2G35510.1: similar to RCD one 1	7	8	8	8	9	9	10	9	7	10	3	8
GQ03712_P05	BT116167	STRUBBELIG-receptor family 8	Protein kinase domain ; Protein tyrosine kinase	Transcribed locus, moderately similar to XP_002316561.1 predicted protein [Populus trichocarpa]	Transcribed locus, moderately similar to NP_001119030.1 SRF8 (STRUBBELIG-RECEPTOR FAMILY 8); ATP binding / kinase/ protein binding / protein kinase [Arabidopsis thaliana]	similar to AT1G53730.1: STRUBBELIG-receptor family 6	7	7	10	9	9	9	8	9	7	10	3	8
GQ03713_D12	BT116182	26S proteasome regulatory complex, non-ATPase subcomplex, Rpn2/Psmd1 subunit	Proteasome/cyclosome repeat	Transcribed locus, moderately similar to NP_180832.1 26S proteasome regulatory subunit, putative [Arabidopsis thaliana]	Clone WS0286_I12 unknown mRNA	similar to AT2G32730.1: 26S proteasome regulatory complex, non-ATPase subcomplex, Rpn2/Psmd1 subunit	5	3	6	5	5	4	5	6	3	6	3	8
GQ03713_I08	BT116200	Thioesterase superfamily protein	Thioesterase superfamily	Transcribed locus, weakly similar to XP_002457076.1 hypothetical protein SORBIDRAFT_03g000890 [Sorghum bicolor]	Clone WS0477_E06 unknown mRNA	similar to AT2G29590.1: Thioesterase superfamily protein	4	2	5	4	3	5	5	3	2	5	3	8
GQ03714_M24	BT116259	DEA(D/H)-box RNA helicase family protein	DEAD/DEAH box helicase ; Helicase conserved C-terminal domain	Transcribed locus, moderately similar to NP_175911.1 DEAD box RNA helicase, putative (RH20) [Arabidopsis thaliana]	Clone WS04712_O07 unknown mRNA	similar to AT5G63120.2: P-loop containing nucleoside triphosphate hydrolases superfamily protein	9	6	6	6	7	6	8	7	6	9	3	8
GQ03715_H19	BT116293	dihydrodipicolinate synthase	Dihydrodipicolinate synthetase family	Transcribed locus, moderately similar to NP_182068.1 DHDPS2 (DIHYDRODIPICOLINATE SYNTHASE); catalytic/ dihydrodipicolinate synthase/ lyase [Arabidopsis thaliana]	Clone WS0279_E16 unknown mRNA	similar to AT2G45440.1: dihydrodipicolinate synthase	8	8	5	6	7	5	7	6	5	8	3	8
GQ03716_H17	BT116329	stromal cell-derived factor 2-like protein precursor	MIR domain	Transcribed locus, moderately similar to XP_001768985.1 predicted protein [Physcomitrella patens subsp. patens]	Clone WS0296_O22 unknown mRNA	similar to AT2G25110.1: stromal cell-derived factor 2-like protein precursor	6	7	8	8	8	9	7	9	6	9	3	8
GQ03716_M21	BT116339	MAC/Perforin domain-containing protein	MAC/Perforin domain	Transcribed locus, moderately similar to NP_001167991.1 hypothetical protein LOC100381712 [Zea mays]	Transcribed locus, weakly similar to XP_002452078.1 hypothetical protein SORBIDRAFT_04g018940 [Sorghum bicolor]	similar to AT1G29690.1: MAC/Perforin domain-containing protein	7	8	8	8	8	8	10	8	7	10	3	8
GQ03719_E05	BT116474	RNA-binding (RRM/RBD/RNP motifs) family protein	RNA recognition motif. (a.k.a. RRM, RBD, or RNP domain)	Transcribed locus, moderately similar to XP_002302710.1 predicted protein [Populus trichocarpa]	Transcribed locus, weakly similar to NP_190512.3 SRp34a (Ser/Arg-rich protein 34a); RNA binding / nucleic acid binding / nucleotide binding [Arabidopsis thaliana]	similar to AT1G02840.1: RNA-binding (RRM/RBD/RNP motifs) family protein	9	6	7	7	8	7	9	8	6	9	3	8
GQ03801_K21	BT116547	auxin-induced protein 13	AUX/IAA family	Transcribed locus, weakly similar to NP_850205.1 IAA13; transcription factor [Arabidopsis thaliana]	Clone WS04711_H04 unknown mRNA	similar to AT2G33310.1: auxin-induced protein 13	9	7	10	9	9	8	9	10	7	10	3	8
GQ03804_O17	BT116694	DNA-directed RNA polymerase, RBP11-like	RNA polymerase Rpb3/Rpb11 dimerisation domain	Transcribed locus, moderately similar to XP_002313254.1 predicted protein [Populus trichocarpa]	Clone WS02737_L12 unknown mRNA	similar to AT3G52090.1: DNA-directed RNA polymerase, RBP11-like	9	7	8	8	9	10	9	9	7	10	3	8
GQ03806_D16	BT116761	Calcium-binding EF-hand family protein	EF hand	Transcribed locus, weakly similar to NP_172695.1 calmodulin, putative [Arabidopsis thaliana]	Clone WS02821_F03 unknown mRNA	similar to AT1G12310.1: Calcium-binding EF-hand family protein	9	7	9	8	8	10	9	9	7	10	3	8
GQ03808_M24	BT116894	Pollen Ole e 1 allergen and extensin family protein	Pollen proteins Ole e I like	Transcribed locus, moderately similar to NP_568813.1 pollen Ole e 1 allergen and extensin family protein [Arabidopsis thaliana]	Clone WS02924_O12 unknown mRNA	similar to AT5G54855.1: Pollen Ole e 1 allergen and extensin family protein	7	6	9	9	9	8	9	7	6	9	3	8
GQ03810_P23	BT117002	SecY protein transport family protein	SecY translocase ; Plug domain of Sec61p	Transcribed locus, strongly similar to NP_180972.1 protein transport protein sec61, putative [Arabidopsis thaliana]	Clone WS02736_J13 unknown mRNA	similar to AT2G34250.1: SecY protein transport family protein	9	7	9	8	9	9	10	10	7	10	3	8
GQ03813_M04		Ubiquitin family protein	Ubiquitin family ; Ubiquitin-2 like Rad60 SUMO-like	Transcribed locus, strongly similar to NP_035794.1 ubiquitin [Mus musculus]	Transcribed locus, strongly similar to NP_001058338.2 Os06g0673500 [Oryza sativa Japonica Group]	similar to AT4G05320.2: polyubiquitin 10	8	7	9	10	9	10	8	9	7	10	3	8
GQ03815_B07	BT117210	prohibitin 1	SPFH domain / Band 7 family	Transcribed locus, moderately similar to NP_194580.1 ATPHB1 (PROHIBITIN 1) [Arabidopsis thaliana]	Clone WS0299_C04 unknown mRNA	similar to AT2G20530.1: prohibitin 6	10	8	7	7	8	9	9	9	7	10	3	8
GQ03816_N14	BT117305	zinc ion binding	NA	Transcribed locus, weakly similar to NP_191004.1 protein binding / zinc ion binding [Arabidopsis thaliana]	NA	similar to AT3G54360.1: zinc ion binding	8	10	9	9	9	8	9	7	7	10	3	8
GQ03901_D07	BT117472	Tetratricopeptide repeat (TPR)-like superfamily protein	Tetratricopeptide repeat ; Tetratricopeptide repeat	Transcribed locus, weakly similar to XP_002315755.1 predicted protein [Populus trichocarpa]	Clone WS0291_F08 unknown mRNA	similar to AT1G04190.1: Tetratricopeptide repeat (TPR)-like superfamily protein	6	4	7	5	6	6	7	7	4	7	3	8
GQ03908_E19		sodium/calcium exchanger family protein / calcium-binding EF hand family protein	Sodium/calcium exchanger protein	Transcribed locus, weakly similar to NP_001046432.1 Os02g0247800 [Oryza sativa (japonica cultivar-group)]	Clone WS0444_J07 unknown mRNA	similar to AT1G53210.1: sodium/calcium exchanger family protein / calcium-binding EF hand family protein	7	7	10	10	9	10	10	8	7	10	3	8
GQ03911_A01	BT117749	NA	NA	Transcribed locus, weakly similar to XP_002283977.1 PREDICTED: hypothetical protein [Vitis vinifera]	Transcribed locus	NA	5	5	6	6	7	6	8	6	5	8	3	8
GQ03911_B03	BT117752	Ribosomal protein L31e family protein	Ribosomal protein L31e	Transcribed locus, moderately similar to XP_001758070.1 predicted protein [Physcomitrella patens subsp. patens]	Clone WS02742_E10 unknown mRNA	similar to AT2G19740.1: Ribosomal protein L31e family protein	10	8	9	8	9	8	9	7	7	10	3	8
GQ03916_F10	BT117904	TCP-1/cpn60 chaperonin family protein	TCP-1/cpn60 chaperonin family	Transcribed locus, moderately similar to NP_187789.1 chaperonin, putative [Arabidopsis thaliana]	Transcribed locus, moderately similar to NP_187789.1 chaperonin, putative [Arabidopsis thaliana]	similar to AT3G11830.1: TCP-1/cpn60 chaperonin family protein	10	7	8	7	8	8	9	8	7	10	3	8
GQ04001_B19	BT118008	Thioesterase superfamily protein	Thioesterase superfamily	Transcribed locus, weakly similar to NP_563705.1 thioesterase family protein [Arabidopsis thaliana]	Clone WS02737_P23 unknown mRNA	similar to AT1G04290.1: Thioesterase superfamily protein	7	5	7	6	7	7	7	8	5	8	3	8
GQ04001_F16	BT118025	auxin response factor 19	AUX/IAA family	Transcribed locus, weakly similar to NP_001169029.1 hypothetical protein LOC100382863 [Zea mays]	Clone WS04712_A05 unknown mRNA	similar to AT1G30330.2: auxin response factor 6	7	5	5	4	4	5	6	4	4	7	3	8
GQ04003_C08	BT118164	Carbohydrate-binding-like fold	Starch binding domain	Transcribed locus, weakly similar to NP_568087.1 glycoside hydrolase starch-binding domain-containing protein [Arabidopsis thaliana]	Clone WS0289_C03 unknown mRNA	similar to AT5G01260.2: Carbohydrate-binding-like fold	6	7	8	7	7	9	7	7	6	9	3	8
GQ04004_F08	BT118262	casein kinase II beta subunit 4	Casein kinase II regulatory subunit	Transcribed locus, moderately similar to XP_001754934.1 predicted protein [Physcomitrella patens subsp. patens]	Clone WS02745_N09 unknown mRNA	similar to AT5G47080.1: casein kinase II beta chain 1	7	4	7	5	5	6	7	7	4	7	3	8
GQ04006_A02	BT118401	UDP-XYL synthase 6	NAD dependent epimerase/dehydratase family ; Male sterility protein ; Polysaccharide biosynthesis protein ; 3-beta hydroxysteroid dehydrogenase/isomerase family ; RmlD substrate binding domain	Transcribed locus, strongly similar to NP_190228.1 UXS5; UDP-glucuronate decarboxylase/ catalytic [Arabidopsis thaliana]	Transcribed locus, moderately similar to NP_190228.1 UXS5; UDP-glucuronate decarboxylase/ catalytic [Arabidopsis thaliana]	similar to AT2G28760.1: UDP-XYL synthase 6	8	7	10	10	9	8	10	9	7	10	3	8
GQ04006_M20	BT118481	FUNCTIONS IN: molecular_function unknown; INVOLVED IN: biological_process unknown; EXPRESSED IN: sperm cell, cultured cell; CONTAINS InterPro DOMAIN/s: Colon cancer-associated Mic1-like (InterPro:IPR009755); Has 30201 Blast hits to 17322 proteins in 780 species: Archae - 12; Bacteria - 1396; Metazoa - 17338; Fungi - 3422; Plants - 5037; Viruses - 0; Other Eukaryotes - 2996 (source: NCBI BLink).	Colon cancer-associated protein Mic1-like	NA	Transcribed locus, weakly similar to XP_001769703.1 predicted protein [Physcomitrella patens subsp. patens]	similar to AT3G12010.1:	7	5	6	6	6	8	6	8	5	8	3	8
[truncated: 22,610 more rows]
