# Supplementary material for: Transcriptome profiling in conifers and the PiceaGenExpress database show patterns of diversification within gene families and interspecific conservation in vascular gene expression
Source: BMC Genomics. 2012 Aug 29;13:434. doi: 10.1186/1471-2164-13-434 (PMC3534630; doi:10.1186/1471-2164-13-434)
Supplement: Additional file 6 — Table S2. Summary statistics of Picea Gen Express transcript profiles. [file 1471-2164-13-434-S6.xlsx]

## Sheet: EPB_Bud_table
Additional table 1. Summary statistics of compendium of transcript profiles
	Expression classes	Lower-bound	Upper-bound	Mean	Annotated sequences	Non-annotated sequences	Gene number	Non-annotated sequences
Vegetative buds	1	8.24663	8.45383	8.37944	839	397	1236	0.321197
	2	8.45396	8.60969	8.52714	823	413	1236	0.334142
	3	8.60984	8.79889	8.69949	856	380	1236	0.307443
	4	8.79902	9.03658	8.91401	874	362	1236	0.29288
	5	9.03675	9.3398	9.18162	918	318	1236	0.257282
	6	9.34056	9.7042	9.51284	930	306	1236	0.247573
	7	9.70444	10.1513	9.91529	941	295	1236	0.238673
	8	10.1524	10.7753	10.444	993	243	1236	0.196602
	9	10.7761	11.672	11.1888	1000	236	1236	0.190939
	10	11.6736	15.6954	12.6815	971	266	1237	0.215036
				Total	9145	3216	12361	0.260173
Young needles	1	7.97006	8.23193	8.15065	846	435	1281	0.339578
	2	8.23212	8.39591	8.3108	872	409	1281	0.319282
	3	8.39592	8.59325	8.49245	927	354	1281	0.276347
	4	8.59341	8.84051	8.71187	943	338	1281	0.263856
	5	8.84067	9.15184	8.99594	985	296	1281	0.231069
	6	9.15232	9.55289	9.3469	985	296	1281	0.231069
	7	9.5529	10.0431	9.78355	1040	241	1281	0.188134
	8	10.0437	10.6958	10.3546	1067	214	1281	0.167057
	9	10.6961	11.6631	11.1454	1074	207	1281	0.161593
	10	11.6633	15.9407	12.8365	1055	235	1290	0.182171
				Total	9794	3025	12819	0.235978
Xylem (mature)	1	8.21233	8.43613	8.35431	897	571	1468	0.388965
	2	8.43622	8.63774	8.53229	951	517	1468	0.35218
	3	8.63779	8.88543	8.75522	953	515	1468	0.350817
	4	8.88582	9.17703	9.02505	1034	434	1468	0.29564
	5	9.17705	9.53903	9.35294	1034	434	1468	0.29564
	6	9.53991	9.97726	9.74763	1076	392	1468	0.26703
	7	9.9775	10.5102	10.2348	1117	351	1468	0.239101
	8	10.5107	11.2055	10.8464	1121	347	1468	0.236376
	9	11.206	12.1297	11.6364	1150	318	1468	0.216621
	10	12.1299	15.1786	13.0982	1121	353	1474	0.239484
				Total	10454	4232	14686	0.288166
Xylem (juvenil)	1	7.69099	7.96449	7.86721	861	519	1380	0.376087
	2	7.96454	8.16447	8.06086	927	453	1380	0.328261
	3	8.16464	8.41693	8.28988	937	443	1380	0.321014
	4	8.41749	8.72605	8.57088	964	416	1380	0.301449
	5	8.72605	9.07559	8.90026	1025	355	1380	0.257246
	6	9.07562	9.50462	9.28613	1050	330	1380	0.23913
	7	9.50501	10.0263	9.75384	1049	331	1380	0.239855
	8	10.0267	10.6473	10.3292	1095	285	1380	0.206522
	9	10.6474	11.5338	11.0501	1118	262	1380	0.189855
	10	11.5341	15.7088	12.6	1080	307	1387	0.221341
				Total	10106	3701	13807	0.268052
Phelloderm	1	7.96192	8.23216	8.13014	970	610	1580	0.386076
	2	8.23237	8.43978	8.33241	986	594	1580	0.375949
	3	8.43996	8.69325	8.56185	1048	532	1580	0.336709
	4	8.69327	8.99259	8.83827	1114	466	1580	0.294937
	5	8.99328	9.33791	9.16368	1169	411	1580	0.260127
	6	9.338	9.72307	9.53353	1174	406	1580	0.256962
	7	9.7231	10.2137	9.95717	1230	350	1580	0.221519
	8	10.2137	10.8372	10.5176	1225	355	1580	0.224684
	9	10.8376	11.7845	11.267	1294	286	1580	0.181013
	10	11.7862	15.6892	12.872	1202	381	1583	0.240682
				Total	11412	4391	15803	0.277859
Adventious roots	1	3.73918	5.76091	5.29687	996	575	1571	0.366009
	2	5.76102	6.34167	6.06483	1008	563	1571	0.35837
	3	6.34172	6.86935	6.60316	1024	547	1571	0.348186
	4	6.86959	7.39437	7.13261	1093	478	1571	0.304265
	5	7.39494	7.92311	7.66414	1111	460	1571	0.292807
	6	7.92314	8.48862	8.20095	1101	470	1571	0.299173
	7	8.4887	9.11224	8.78252	1169	402	1571	0.255888
	8	9.11249	9.88303	9.47853	1173	398	1571	0.253342
	9	9.88397	10.9825	10.3794	1178	393	1571	0.250159
	10	10.9827	15.9508	12.3037	1169	410	1579	0.259658
				Total	11022	4696	15718	0.298766
Megagametophytes	1	1.95181	4.55613	3.85184	906	799	1705	0.468622
	2	4.5578	5.47109	5.03062	974	731	1705	0.428739
	3	5.47169	6.30435	5.89634	1015	690	1705	0.404692
	4	6.30457	7.08384	6.69813	1133	572	1705	0.335484
	5	7.08413	7.79478	7.44497	1160	545	1705	0.319648
	6	7.79533	8.49814	8.14238	1251	454	1705	0.266276
	7	8.49819	9.21674	8.84699	1305	400	1705	0.234604
	8	9.21723	10.0451	9.6106	1337	368	1705	0.215836
	9	10.0458	11.1855	10.5792	1373	332	1705	0.194721
	10	11.1885	15.659	12.3737	1397	314	1711	0.183518
				Total	11851	5205	17056	0.305171
Embryogenic cells	1	7.7936	8.01059	7.95453	664	342	1006	0.33996
	2	8.01071	8.11893	8.06182	712	294	1006	0.292247
	3	8.11897	8.26013	8.18403	691	315	1006	0.313121
	4	8.26034	8.43294	8.34347	764	242	1006	0.240557
	5	8.43302	8.68106	8.54715	750	256	1006	0.254473
	6	8.68125	9.01943	8.8463	791	215	1006	0.213718
	7	9.01969	9.46188	9.23218	806	200	1006	0.198807
	8	9.46415	10.0767	9.74787	810	196	1006	0.194831
	9	10.0767	10.996	10.4938	825	181	1006	0.17992
	10	10.9965	15.4704	11.9677	797	215	1012	0.212451
				Total	7610	2456	10066	0.24399
